# Supplementary material for: (E)-2-Hydr­oxy-3-methoxy­benzaldehyde thio­semicarbazone
Source: Acta Crystallogr Sect E Struct Rep Online. 2008 May 17;64(Pt 6):o1113. doi: 10.1107/S1600536808014475 (PMC2961450; doi:10.1107/S1600536808014475)
Supplement: Supplementary file 2 [file e-64-o1113-Isup2.hkl]

# 
# h,k,l, Fc-squared, Fo-squared, sigma(Fo-squared) and status flag 
# 
data_I
_shelx_title ' 071126E in P2(1)/c' 
_shelx_refln_list_code          4 
_shelx_F_calc_maximum      204.06 
_exptl_crystal_F_000       472.00 
_reflns_d_resolution_high  0.8396 
 
loop_ 
 _symmetry_equiv_pos_as_xyz 
 'x, y, z' 
 '-x, y+1/2, -z+1/2' 
 '-x, -y, -z' 
 'x, -y-1/2, z-1/2' 
 
_cell_length_a     7.0572 
_cell_length_b    14.6726 
_cell_length_c    10.7380 
_cell_angle_alpha  90.000 
_cell_angle_beta  108.412 
_cell_angle_gamma  90.000 
 
_shelx_F_squared_multiplier     1.000 
 
loop_ 
 _refln_index_h 
 _refln_index_k 
 _refln_index_l 
 _refln_F_squared_calc 
 _refln_F_squared_meas 
 _refln_F_squared_sigma 
 _refln_observed_status 
   1   0   0     2214.14     2242.22     24.66 o 
   2   0   0      509.50      483.85     16.67 o 
   3   0   0      560.50      516.92     28.37 o 
   4   0   0       28.46       41.40     15.21 o 
   5   0   0      166.85      211.71     30.19 o 
   6   0   0        3.89      -21.69     14.46 o 
   7   0   0       16.63       14.06     22.58 o 
   1   1   0      344.20      352.56     10.73 o 
   2   1   0     2300.27     2203.25     35.31 o 
   3   1   0      415.41      422.26     23.01 o 
   4   1   0       91.69       99.57     11.65 o 
   5   1   0        1.90       -3.84     17.65 o 
   6   1   0       27.04       28.92     14.04 o 
   7   1   0        6.47       -5.11     15.98 o 
   0   2   0     2776.16     2854.07     41.23 o 
   1   2   0     1451.48     1426.37     17.54 o 
   2   2   0     1619.70     1796.99     33.30 o 
   3   2   0      209.49      241.92     30.06 o 
   4   2   0        0.06       -4.62      5.49 o 
   5   2   0        1.35        3.52      7.73 o 
   6   2   0        5.06      -10.60     16.32 o 
   7   2   0        6.19        6.50     16.42 o 
   1   3   0       23.60       39.04      3.92 o 
   2   3   0        0.98       24.06      9.96 o 
   3   3   0      278.19      336.19     20.46 o 
   4   3   0      142.92      145.61     15.22 o 
   5   3   0       23.63       22.39     10.31 o 
   6   3   0        7.47       17.52     11.64 o 
   7   3   0        2.94        7.50     17.79 o 
   0   4   0     4803.14     4922.16     54.03 o 
   1   4   0      687.85      730.68     15.85 o 
   2   4   0      698.14      684.69     16.09 o 
   3   4   0     1368.88     1313.08     37.21 o 
   4   4   0       21.16       13.43      9.72 o 
   5   4   0      104.27      143.34     17.10 o 
   6   4   0      111.05      142.58     18.99 o 
   7   4   0        0.24       16.21     18.46 o 
   1   5   0     2958.61     2781.81     27.18 o 
   2   5   0      437.14      441.71     14.47 o 
   3   5   0      598.76      565.17     22.62 o 
   4   5   0       20.33       13.53      9.78 o 
   5   5   0        2.26        0.43     12.20 o 
   6   5   0        8.96        4.58     11.38 o 
   7   5   0       16.35        2.66     16.77 o 
   0   6   0     1116.29     1033.35     25.50 o 
   1   6   0       51.51       62.21      6.12 o 
   2   6   0      326.91      322.60     11.57 o 
   3   6   0       52.74       53.05      8.40 o 
   4   6   0      581.91      586.99     21.00 o 
   5   6   0      332.41      354.62     31.45 o 
   6   6   0        5.41        2.23     12.67 o 
   7   6   0        7.91       14.96     16.54 o 
   1   7   0      622.52      556.95     14.78 o 
   2   7   0       22.74       25.61      5.84 o 
   3   7   0      155.52      164.79     15.62 o 
   4   7   0       14.47        7.49      6.97 o 
   5   7   0       10.52        8.66     15.11 o 
   6   7   0        0.85       -6.79     16.82 o 
   7   7   0        0.84       -0.22     16.92 o 
   0   8   0       59.40       58.54     10.46 o 
   1   8   0      424.96      419.98     14.50 o 
   2   8   0      113.70      111.89     16.66 o 
   3   8   0        1.85        7.93      9.37 o 
   4   8   0      181.40      168.73     15.40 o 
   5   8   0       48.77       54.98     22.68 o 
   6   8   0        3.65      -16.39     25.02 o 
   7   8   0        2.73       11.66     18.78 o 
   1   9   0      156.08      153.89     15.37 o 
   2   9   0      130.29      123.65     10.75 o 
   3   9   0      165.59      196.40     15.79 o 
   4   9   0       10.63       17.43      8.32 o 
   5   9   0       14.99        7.47     16.19 o 
   6   9   0        3.77       14.20     21.12 o 
   0  10   0      546.40      477.25     24.34 o 
   1  10   0      989.85      907.00     29.12 o 
   2  10   0      494.92      518.39     27.23 o 
   3  10   0      308.27      315.70     19.90 o 
   4  10   0       73.05       73.59     12.86 o 
   5  10   0       24.05       21.88     18.21 o 
   6  10   0       18.47       17.54     27.43 o 
   1  11   0      240.97      255.46     15.43 o 
   2  11   0      121.13      132.97     12.96 o 
   3  11   0      125.27      104.45     17.51 o 
   4  11   0        2.65       -6.48     21.45 o 
   5  11   0        0.00      -13.36     21.12 o 
   6  11   0        3.02       -6.99     20.10 o 
   0  12   0     2568.03     2372.88     92.60 o 
   1  12   0       34.85       37.51      9.31 o 
   2  12   0       63.72       67.53     10.85 o 
   3  12   0        0.80       -1.66      9.18 o 
   4  12   0       19.62       54.42     21.31 o 
   5  12   0        4.41       17.88     20.10 o 
   1  13   0       55.39       56.54     10.23 o 
   2  13   0       23.96       32.17      8.96 o 
   3  13   0        4.08        8.95     11.53 o 
   4  13   0        1.10      -11.92     15.48 o 
   5  13   0        0.03       12.99     20.76 o 
   0  14   0     1859.56     1784.00     53.26 o 
   1  14   0      292.14      313.38     19.61 o 
   2  14   0       12.98       19.97     15.47 o 
   3  14   0       31.54       35.54     12.78 o 
   4  14   0       21.81       38.54     35.24 o 
   1  15   0        9.29        4.59      8.77 o 
   2  15   0        8.67        9.86      9.46 o 
   3  15   0       34.30       51.34     15.31 o 
   4  15   0        0.54       -4.44     18.99 o 
   0  16   0       91.68      100.01     20.09 o 
   1  16   0       56.21       44.86     24.58 o 
   2  16   0       33.21       34.04     11.81 o 
   3  16   0       25.70       31.06     24.42 o 
   1  17   0       18.53       42.43     12.21 o 
  -8   1   1        0.01      -31.67     23.00 o 
  -7   1   1        7.16       -4.46     15.14 o 
  -6   1   1        3.53       10.40     12.48 o 
  -5   1   1        3.92       16.87     11.51 o 
  -4   1   1       47.76       46.76     10.47 o 
  -3   1   1      537.76      512.51     16.06 o 
  -2   1   1    41642.26    45244.99    313.92 o 
  -1   1   1      144.91      164.90      7.33 o 
   0   1   1      761.95      794.60     12.67 o 
   1   1   1     2149.20     2071.77     19.21 o 
   2   1   1       76.49       79.93      9.50 o 
   3   1   1      485.71      462.46     32.31 o 
   4   1   1        0.39        9.37      6.90 o 
   5   1   1       35.01       26.77     11.55 o 
   6   1   1        0.92       -9.83     11.04 o 
   7   1   1        8.51      -14.57     16.10 o 
  -8   2   1        0.83        4.68     19.48 o 
  -7   2   1        1.14       -9.36     13.33 o 
  -6   2   1        0.30       11.24     12.67 o 
  -5   2   1       89.71       99.21     16.50 o 
  -4   2   1      312.37      358.84     16.81 o 
  -3   2   1      176.16      156.18     10.71 o 
  -2   2   1     3837.78     3857.22     46.31 o 
  -1   2   1        2.61       38.23     11.84 o 
   0   2   1     5089.34     5088.06     39.78 o 
   1   2   1      483.28      480.65      8.47 o 
   2   2   1      101.64      103.36     14.82 o 
   3   2   1      373.65      316.50     19.97 o 
   4   2   1      475.24      507.99     20.98 o 
   5   2   1       40.01       55.85     12.76 o 
   6   2   1        7.92       40.60     15.45 o 
   7   2   1       56.86       42.56     21.06 o 
  -8   3   1        7.01      -21.20     19.38 o 
  -7   3   1       16.84       28.60     18.07 o 
  -6   3   1        0.03      -10.75     19.55 o 
  -5   3   1      445.60      491.08     22.57 o 
  -4   3   1      664.11      721.68     22.99 o 
  -3   3   1     1945.63     1901.99     41.39 o 
  -2   3   1     2644.37     2490.56     39.53 o 
  -1   3   1      243.53      246.92      8.53 o 
   0   3   1     6970.94     6883.25     46.57 o 
   1   3   1     3068.48     2904.80     21.19 o 
   2   3   1      644.40      622.34     13.10 o 
   3   3   1      495.82      435.55     22.50 o 
   4   3   1      159.37      176.69     20.14 o 
   5   3   1       24.10       20.05     13.06 o 
   6   3   1        0.01        3.12     11.18 o 
   7   3   1       22.30      -16.68     14.03 o 
  -7   4   1        7.66      -24.19     21.61 o 
  -6   4   1       34.87       25.40     12.87 o 
  -5   4   1      143.31      147.49     16.08 o 
  -4   4   1        6.53       17.59     14.87 o 
  -3   4   1      166.36      151.32     15.76 o 
  -2   4   1       30.03       26.03     11.31 o 
  -1   4   1     2668.63     2540.05     23.80 o 
   0   4   1        0.01       -4.13      4.57 o 
   1   4   1      866.92      949.16     11.28 o 
   2   4   1      400.61      414.72     10.68 o 
   3   4   1        0.07       -8.41     14.56 o 
   4   4   1       80.59       92.57     16.96 o 
   5   4   1       48.15       62.94     13.25 o 
   6   4   1        2.41       -4.05     11.09 o 
   7   4   1        2.09       -0.40     17.07 o 
  -7   5   1        1.14       -3.09     13.66 o 
  -6   5   1       13.20       18.53     11.60 o 
  -5   5   1       29.58       46.04     12.62 o 
  -4   5   1       13.11       17.87     10.27 o 
  -3   5   1        9.17       18.43     11.88 o 
  -2   5   1        0.37        3.67      7.82 o 
  -1   5   1      374.54      425.77     11.25 o 
   0   5   1      118.80      140.60      7.53 o 
   1   5   1      863.46      900.17     13.53 o 
   2   5   1      260.37      281.53     10.18 o 
   3   5   1      135.45      186.86     24.50 o 
   4   5   1      171.57      148.36     27.34 o 
   5   5   1        1.37       -3.70     13.30 o 
   6   5   1        4.65        5.83     12.64 o 
   7   5   1        0.30      -15.79     13.14 o 
  -7   6   1        0.07      -19.29     12.86 o 
  -6   6   1        0.60       12.10     12.28 o 
  -5   6   1       10.76       18.78     25.04 o 
  -4   6   1       97.10       79.83     16.37 o 
  -3   6   1       18.81       17.16      9.05 o 
  -2   6   1      108.79      112.52      7.93 o 
  -1   6   1      303.26      260.23     10.16 o 
   0   6   1      611.75      576.65     13.85 o 
   1   6   1      167.96      173.89     10.59 o 
   2   6   1       45.28       50.19      7.78 o 
   3   6   1       60.95      103.16     19.94 o 
   4   6   1      117.86       95.72     18.21 o 
   5   6   1       11.55       12.92     14.21 o 
   6   6   1        2.29        6.79     19.73 o 
   7   6   1        1.27       -3.31     15.48 o 
  -7   7   1       31.22       55.46     19.83 o 
  -6   7   1      124.62      192.09     23.99 o 
  -5   7   1       77.65       76.52     12.66 o 
  -4   7   1      252.63      236.21     16.36 o 
  -3   7   1      640.10      616.02     21.29 o 
  -2   7   1      462.68      466.06     14.52 o 
  -1   7   1       19.11       29.60      5.58 o 
   0   7   1      760.96      716.64     18.97 o 
   1   7   1      262.84      212.23     10.63 o 
   2   7   1     2637.09     2583.30     32.21 o 
   3   7   1     1758.57     1849.49     33.80 o 
   4   7   1       46.31       71.16     17.46 o 
   5   7   1        6.19        2.05     13.71 o 
   6   7   1        1.23       -5.35     16.52 o 
   7   7   1        0.57        9.76     19.54 o 
  -7   8   1        9.27       31.43     18.96 o 
  -6   8   1        7.19        8.95     18.70 o 
  -5   8   1       94.18      108.88     19.60 o 
  -4   8   1       20.26       40.71     14.16 o 
  -3   8   1       89.31       80.35     19.39 o 
  -2   8   1       72.14       74.30      7.97 o 
  -1   8   1     1320.09     1169.29     22.56 o 
   0   8   1       45.45       44.04      6.89 o 
   1   8   1      592.84      521.04     15.62 o 
   2   8   1        0.12       14.39      6.58 o 
   3   8   1        0.95        1.64      9.33 o 
   4   8   1       67.77       80.11     23.57 o 
   5   8   1       29.72       13.96     17.42 o 
   6   8   1        0.22       -4.01     16.75 o 
  -7   9   1        0.72       -5.91     20.29 o 
  -6   9   1        0.28       11.74     29.51 o 
  -5   9   1       86.06      126.41     24.72 o 
  -4   9   1       32.61       51.59     11.15 o 
  -3   9   1      124.92      150.32     14.54 o 
  -2   9   1      203.00      248.41     13.72 o 
  -1   9   1       42.83       52.63      7.53 o 
   0   9   1      232.73      192.07     13.10 o 
   1   9   1      410.65      412.08     15.44 o 
   2   9   1       31.70       24.05     11.18 o 
   3   9   1       43.30       45.50     16.59 o 
   4   9   1       29.16       32.61     20.03 o 
   5   9   1        7.28       13.41     16.86 o 
   6   9   1        0.46       -6.72     20.82 o 
  -6  10   1        0.15       -2.99     31.20 o 
  -5  10   1       44.27       33.23     23.12 o 
  -4  10   1       57.14       58.39     17.73 o 
  -3  10   1      143.46      139.78     15.26 o 
  -2  10   1       78.76       64.44      9.29 o 
  -1  10   1       11.20       52.09      8.14 o 
   0  10   1      293.56      282.68     29.64 o 
   1  10   1       35.66       37.17      7.85 o 
   2  10   1        0.02       -0.43      7.30 o 
   3  10   1       11.20        7.05      6.73 o 
   4  10   1        3.42        8.81     13.36 o 
   5  10   1       18.29       43.66     20.73 o 
   6  10   1        3.09       23.11     23.01 o 
  -6  11   1       10.87       22.35     21.55 o 
  -5  11   1       67.74      113.00     26.02 o 
  -4  11   1      179.68      193.58     18.99 o 
  -3  11   1      576.63      576.55     26.76 o 
  -2  11   1       81.50       72.25     11.27 o 
  -1  11   1      517.97      537.21     18.92 o 
   0  11   1      741.09      741.48     21.46 o 
   1  11   1      105.95      112.95     11.64 o 
   2  11   1      279.71      277.85     24.50 o 
   3  11   1       10.06        3.63      6.85 o 
   4  11   1       15.08      -11.58     13.62 o 
   5  11   1        8.37       -0.81     18.75 o 
  -5  12   1       31.10       25.55     19.39 o 
  -4  12   1       10.10       10.59      9.62 o 
  -3  12   1       15.27        2.36      8.65 o 
  -2  12   1       96.43       93.47     11.67 o 
  -1  12   1      166.52      147.97     19.40 o 
   0  12   1       78.67       73.20     11.77 o 
   1  12   1      193.86      174.47     14.53 o 
   2  12   1        0.31       -4.45      6.49 o 
   3  12   1       11.23       20.21      8.97 o 
   4  12   1       72.57       59.03     22.53 o 
   5  12   1       24.99       31.08     21.92 o 
  -5  13   1        3.21       11.52     35.16 o 
  -4  13   1       17.16       22.47     11.55 o 
  -3  13   1      247.40      303.84     23.13 o 
  -2  13   1     2630.97     2571.19     64.49 o 
  -1  13   1      158.38      154.19     18.33 o 
   0  13   1        0.43       -2.16      7.22 o 
   1  13   1      236.52      227.10     16.56 o 
   2  13   1        2.28       -1.42      7.78 o 
   3  13   1       47.22       51.53     14.86 o 
   4  13   1        0.17        0.01     16.57 o 
   5  13   1        0.01        4.87     20.83 o 
  -4  14   1       26.97       36.86     22.89 o 
  -3  14   1       13.22       18.18     11.46 o 
  -2  14   1       62.86       83.83     12.70 o 
  -1  14   1       44.61       90.85     16.35 o 
   0  14   1      136.01      158.58     16.01 o 
   1  14   1       20.36       14.17     14.03 o 
   2  14   1       13.98        9.11      9.37 o 
   3  14   1        1.22       15.43     12.47 o 
   4  14   1       10.46       35.09     62.21 o 
  -4  15   1        0.22       18.53     34.01 o 
  -3  15   1        7.73       21.58     13.21 o 
  -2  15   1       76.78       79.27     13.14 o 
  -1  15   1       12.18       -0.62      9.30 o 
   0  15   1       17.70        9.77      8.41 o 
   1  15   1        4.71       -2.38      8.19 o 
   2  15   1       23.19       33.74     11.04 o 
   3  15   1       11.33       10.20     18.76 o 
  -3  16   1        7.44       13.66     13.78 o 
  -2  16   1       23.56       31.38     13.04 o 
  -1  16   1       10.41       22.38     13.79 o 
   0  16   1        0.32       -0.14      8.69 o 
   1  16   1        1.36       -1.98      8.76 o 
   2  16   1       39.31       36.21     12.33 o 
  -1  17   1       51.88       57.18     12.92 o 
   0  17   1       19.92       25.45     10.86 o 
   1  17   1      103.03      121.82     16.37 o 
  -8   0   2        3.45        1.03     23.17 o 
  -7   0   2        4.89       11.37     22.70 o 
  -6   0   2       59.93       21.59     19.17 o 
  -5   0   2      849.77      857.46     46.10 o 
  -4   0   2    10355.71     9614.12    126.62 o 
  -3   0   2      905.72      804.26     32.37 o 
  -2   0   2       77.39       69.41      8.44 o 
  -1   0   2     8516.33     9056.02     55.16 o 
   0   0   2       21.90       20.48      4.11 o 
   1   0   2      385.62      438.42     25.77 o 
   2   0   2      818.90      756.95     20.59 o 
   3   0   2        0.74        3.71      7.12 o 
   4   0   2        1.75       11.71      9.37 o 
   5   0   2       26.78       15.77     16.88 o 
   6   0   2       12.94        2.89     18.02 o 
   7   0   2       33.49       31.18     28.92 o 
  -8   1   2        0.70       -9.36     17.11 o 
  -7   1   2       13.10        5.27     17.57 o 
  -6   1   2      111.73      129.80     20.32 o 
  -5   1   2        0.10       -2.70      9.78 o 
  -4   1   2     1260.68     1191.05     32.51 o 
  -3   1   2      100.51       98.54     13.65 o 
  -2   1   2     4728.46     4544.66     30.98 o 
  -1   1   2       11.78       84.46      7.37 o 
   0   1   2      982.95      888.85     12.58 o 
   1   1   2     1748.58     1598.04     19.37 o 
   2   1   2      985.43      963.62     16.90 o 
   3   1   2      151.65      150.29     11.05 o 
   4   1   2       52.62       49.28     10.42 o 
   5   1   2      326.79      324.61     22.68 o 
   6   1   2       54.63       60.69     41.38 o 
   7   1   2       20.59       52.00     21.70 o 
  -8   2   2        2.38      -19.03     18.27 o 
  -7   2   2       38.59       43.11     18.42 o 
  -6   2   2       46.25       58.29     24.60 o 
  -5   2   2       61.37       59.78     21.55 o 
  -4   2   2      329.47      320.67     27.15 o 
  -3   2   2        1.43        9.07      5.06 o 
  -2   2   2     6433.64     6122.39     37.39 o 
  -1   2   2        0.09       22.02      6.10 o 
   0   2   2      812.14      748.43     14.38 o 
   1   2   2      195.36      250.07      8.37 o 
   2   2   2       76.34       75.63      7.18 o 
   3   2   2      226.44      262.04     23.46 o 
   4   2   2        1.25       -1.81      7.22 o 
   5   2   2      144.32      150.31     19.31 o 
   6   2   2        0.04       -9.50     19.81 o 
   7   2   2        6.38        5.09     18.61 o 
  -8   3   2        2.16       -1.04     19.93 o 
  -7   3   2       21.70        9.33     15.53 o 
  -6   3   2       20.92       12.91     19.61 o 
  -5   3   2       11.07       17.32      8.76 o 
  -4   3   2      429.64      472.25     24.98 o 
  -3   3   2      134.31      197.58     25.79 o 
  -2   3   2      995.79      982.52     16.64 o 
  -1   3   2      188.35      279.03      8.41 o 
   0   3   2      585.08      585.63     11.05 o 
   1   3   2      815.58      793.71     12.52 o 
   2   3   2      225.64      214.38     10.19 o 
   3   3   2        4.25       11.97      8.51 o 
   4   3   2        5.96        7.33     10.55 o 
   5   3   2       95.79      124.99     16.78 o 
   6   3   2        0.00      -13.76     10.32 o 
   7   3   2       12.74        6.34     18.27 o 
  -8   4   2        0.03        8.83     19.88 o 
  -7   4   2       63.76       64.78     23.53 o 
  -6   4   2      117.08      134.71     21.26 o 
  -5   4   2      244.14      254.47     22.08 o 
  -4   4   2      117.06      122.92     12.87 o 
  -3   4   2       64.50       62.27     12.32 o 
  -2   4   2     1366.92     1329.54     19.67 o 
  -1   4   2     3750.94     3555.66     24.70 o 
   0   4   2     1181.78     1147.02     12.37 o 
   1   4   2      321.57      326.90      7.31 o 
   2   4   2      732.96      802.04     17.39 o 
   3   4   2        5.85        5.98      4.16 o 
   4   4   2       37.59       53.01     26.80 o 
   5   4   2       20.28       15.79     10.19 o 
   6   4   2        5.30       -0.52     10.69 o 
   7   4   2        3.65       -9.11     15.22 o 
  -7   5   2       10.26      -11.79     24.68 o 
  -6   5   2        1.44        4.31     10.47 o 
  -5   5   2        0.09        5.03      9.65 o 
  -4   5   2      155.83      152.61     19.17 o 
  -3   5   2      492.94      461.00     17.59 o 
  -2   5   2      369.74      342.64      9.82 o 
  -1   5   2     1840.30     1751.50     18.69 o 
   0   5   2      260.90      265.81      7.85 o 
   1   5   2     1129.10     1037.42     13.36 o 
   2   5   2      811.85      802.06     13.06 o 
   3   5   2        2.89        1.80      4.36 o 
   4   5   2        1.01       -3.86     12.00 o 
   5   5   2       33.23       14.89     15.04 o 
   6   5   2       64.21       75.09     18.32 o 
   7   5   2       12.97        2.30     17.45 o 
  -7   6   2       18.64       24.56     26.38 o 
  -6   6   2       34.46       50.60     16.17 o 
  -5   6   2       84.69      106.17     20.23 o 
  -4   6   2       67.61       84.82     16.80 o 
  -3   6   2      247.44      270.35     23.80 o 
  -2   6   2      992.02      978.49     16.40 o 
  -1   6   2      204.44      211.02      8.97 o 
   0   6   2     3815.90     3736.65     30.55 o 
   1   6   2     4478.42     4528.48     29.00 o 
   2   6   2      113.90      135.54      7.82 o 
   3   6   2        0.84        3.16      8.39 o 
   4   6   2        5.58       -8.50     10.90 o 
   5   6   2       17.12       13.50     19.81 o 
   6   6   2        8.66        7.76     27.71 o 
  -7   7   2        4.65        0.08     15.07 o 
  -6   7   2        1.55        7.14     11.87 o 
  -5   7   2        3.38       20.35     14.00 o 
  -4   7   2       13.61       17.93     10.14 o 
  -3   7   2       85.30       96.75      8.25 o 
  -2   7   2        6.54        4.73      5.45 o 
  -1   7   2      335.57      327.28     10.32 o 
   0   7   2        1.05        2.15      3.41 o 
   1   7   2        0.02      116.30      8.69 o 
   2   7   2        1.06       -1.65      3.87 o 
   3   7   2        6.00        4.35      7.27 o 
   4   7   2        6.69       23.97     18.82 o 
   5   7   2        0.41      -11.79     13.10 o 
   6   7   2        7.22       -4.51     17.72 o 
  -7   8   2        0.23      -10.66     15.47 o 
  -6   8   2       18.78       29.80     14.40 o 
  -5   8   2       25.26       11.97      8.38 o 
  -4   8   2        6.80        7.65      7.13 o 
  -3   8   2      190.95      167.77     10.35 o 
  -2   8   2       19.39       31.39      8.00 o 
  -1   8   2       17.88       28.87      5.05 o 
   0   8   2      774.61      843.78     15.16 o 
   1   8   2      541.71      582.03     13.91 o 
   2   8   2       28.13       48.04      7.46 o 
   3   8   2        4.09       -2.03      8.30 o 
   4   8   2        0.41        1.24     12.57 o 
   5   8   2        0.00        7.21     16.80 o 
   6   8   2        1.97      -14.34     19.72 o 
  -7   9   2        8.65      -17.37     16.37 o 
  -6   9   2        5.44      -35.15     23.43 o 
  -5   9   2       73.09       91.46     13.29 o 
  -4   9   2        0.33       -6.55      6.54 o 
  -3   9   2       83.46       95.94     30.36 o 
  -2   9   2      258.52      254.28     16.34 o 
  -1   9   2       82.67       86.61      9.09 o 
   0   9   2      110.02       97.34      9.81 o 
   1   9   2       46.23       49.99      7.78 o 
   2   9   2      228.26      214.74     13.14 o 
   3   9   2       74.29       59.27     15.54 o 
   4   9   2       41.83       36.04     17.98 o 
   5   9   2        8.97       -3.31     15.64 o 
   6   9   2       61.90       41.18     25.81 o 
  -6  10   2       65.14      112.45     43.76 o 
  -5  10   2      229.04      280.62     22.74 o 
  -4  10   2       24.87       35.97     25.20 o 
  -3  10   2       40.64       41.46     16.08 o 
  -2  10   2     1215.99     1145.43     37.82 o 
  -1  10   2      625.59      546.79     18.11 o 
   0  10   2      511.25      512.83     17.65 o 
   1  10   2       99.39      111.79     11.03 o 
   2  10   2        1.02       -0.40      6.31 o 
   3  10   2       46.53       32.39     11.20 o 
   4  10   2       18.72       19.05     34.54 o 
   5  10   2       22.99       38.17     21.82 o 
   6  10   2        0.01       29.55     23.95 o 
  -6  11   2       22.89        2.34     42.74 o 
  -5  11   2       14.55       -0.11     10.53 o 
  -4  11   2      199.97      234.90     20.45 o 
  -3  11   2       29.60       33.66     12.53 o 
  -2  11   2      356.13      380.32     21.47 o 
  -1  11   2       13.17       11.72      6.60 o 
   0  11   2        0.47       -2.11     10.09 o 
   1  11   2      136.60      125.33     13.43 o 
   2  11   2      122.44      137.03     14.01 o 
   3  11   2        3.75        3.31      9.47 o 
   4  11   2        8.30       11.38     16.34 o 
   5  11   2       76.20      101.58     44.73 o 
  -6  12   2        4.71      -24.68     38.78 o 
  -5  12   2        3.53       11.42     13.74 o 
  -4  12   2      476.20      486.39     27.70 o 
  -3  12   2        3.61        0.35      7.85 o 
  -2  12   2      131.78      130.11     15.71 o 
  -1  12   2       58.53       40.98      9.00 o 
   0  12   2       79.65       83.53     10.90 o 
   1  12   2        6.26        5.13      7.46 o 
   2  12   2        9.89       -0.20      7.08 o 
   3  12   2        0.00       -3.96     10.25 o 
   4  12   2        0.55      -13.29     15.71 o 
   5  12   2       13.85       -0.54     21.70 o 
  -5  13   2        0.00       21.01     45.73 o 
  -4  13   2        1.27       11.12     19.05 o 
  -3  13   2       66.14       49.38     17.87 o 
  -2  13   2       22.64        5.62      9.77 o 
  -1  13   2       34.48       68.44     10.68 o 
   0  13   2       57.08       69.68     10.94 o 
   1  13   2       17.29        8.29      8.29 o 
   2  13   2       29.42       46.74     10.87 o 
   3  13   2       34.44      100.79     26.14 o 
   4  13   2       48.13       43.86     21.44 o 
  -5  14   2       84.28       73.01     43.02 o 
  -4  14   2      375.80      380.46     65.75 o 
  -3  14   2      107.68      138.08     48.16 o 
  -2  14   2        0.03       11.79      9.60 o 
  -1  14   2      315.26      341.37     20.13 o 
   0  14   2       49.71       60.99     11.12 o 
   1  14   2       39.34       43.31     10.55 o 
   2  14   2        1.06        9.41     11.86 o 
   3  14   2        0.46        8.14     17.46 o 
   4  14   2        3.73       23.82     26.76 o 
  -4  15   2       78.55      107.42     23.37 o 
  -3  15   2       19.65       37.89     17.25 o 
  -2  15   2       94.49       77.66     18.86 o 
  -1  15   2        0.87       14.18     11.22 o 
   0  15   2       21.87       13.45      9.79 o 
   1  15   2       73.06       67.12     12.59 o 
   2  15   2       74.45       46.99     15.29 o 
   3  15   2        3.57       29.57     14.58 o 
  -3  16   2       13.63       22.92     16.93 o 
  -2  16   2       57.01       56.80     20.74 o 
  -1  16   2       61.38       80.68     15.28 o 
   0  16   2       13.20       11.73     12.10 o 
   1  16   2        0.62       13.13      9.42 o 
   2  16   2        3.60       13.56     12.95 o 
  -1  17   2        2.72       -2.03     15.06 o 
   0  17   2       29.67       15.16     11.58 o 
  -8   1   3        0.14       -2.54     18.61 o 
  -7   1   3       75.64       65.47     19.28 o 
  -6   1   3      616.43      512.20     33.70 o 
  -5   1   3      167.22      183.75     19.06 o 
  -4   1   3       50.94       52.36      9.16 o 
  -3   1   3      990.15      891.44     21.27 o 
  -2   1   3       53.29       56.69      7.99 o 
  -1   1   3        3.37       65.80      8.89 o 
   0   1   3      191.35      184.16      7.20 o 
   1   1   3       47.51       71.24      5.77 o 
   2   1   3      134.80      153.20      8.80 o 
   3   1   3      553.80      571.09     13.98 o 
   4   1   3        7.92       10.04      7.19 o 
   5   1   3       51.24       59.28     13.46 o 
   6   1   3        9.78       26.59     15.59 o 
   7   1   3        5.11        8.26     18.81 o 
  -8   2   3       28.15       22.82     21.43 o 
  -7   2   3        0.13      -17.23     14.47 o 
  -6   2   3      297.16      293.03     39.33 o 
  -5   2   3       24.57       22.96     14.97 o 
  -4   2   3     1014.90      936.23     23.58 o 
  -3   2   3      908.10      847.12     17.26 o 
  -2   2   3       75.07       82.26      6.47 o 
  -1   2   3     2717.14     2527.03     31.45 o 
   0   2   3      944.93      971.14     12.35 o 
   1   2   3      135.34      153.81     10.03 o 
   2   2   3      217.65      217.28      8.54 o 
   3   2   3     2195.38     2178.81     35.65 o 
   4   2   3      329.26      358.70     32.04 o 
   5   2   3      165.65      186.66     20.16 o 
   6   2   3      224.64      261.22     25.51 o 
   7   2   3        3.66       -3.75     18.08 o 
  -8   3   3       26.49       23.32     20.75 o 
  -7   3   3       41.04       29.69     17.29 o 
  -6   3   3        5.84        9.32     12.79 o 
  -5   3   3       29.64       29.18     12.85 o 
  -4   3   3     2752.66     2554.23     29.61 o 
  -3   3   3      639.36      566.02     12.73 o 
  -2   3   3      788.39      731.85     15.19 o 
  -1   3   3       42.98       46.08      3.97 o 
   0   3   3       67.05       72.45      5.14 o 
   1   3   3       20.14       17.97      3.83 o 
   2   3   3      312.15      318.46     10.51 o 
   3   3   3      210.98      234.09     14.35 o 
   4   3   3      114.90       92.36     18.07 o 
   5   3   3       15.34        5.06     10.38 o 
   6   3   3       77.49      105.22     19.13 o 
   7   3   3        8.25        6.54     19.17 o 
  -8   4   3        0.03      -20.27     18.56 o 
  -7   4   3        5.13       12.75     25.57 o 
  -6   4   3        0.25       -9.29     11.66 o 
  -5   4   3       13.21        8.15      7.35 o 
  -4   4   3      508.97      480.96     14.23 o 
  -3   4   3      143.64      147.75     14.69 o 
  -2   4   3        2.46       21.76      6.43 o 
  -1   4   3      532.67      481.05     10.15 o 
   0   4   3        5.27        2.63      3.07 o 
   1   4   3        1.33       10.97      3.47 o 
   2   4   3      102.71      109.14      9.89 o 
   3   4   3      182.72      182.79     13.40 o 
   4   4   3       74.59       89.03     18.14 o 
   5   4   3       11.74       12.15      9.22 o 
   6   4   3        1.07      -10.15     17.57 o 
  -8   5   3        1.33       -1.24     17.22 o 
  -7   5   3        3.16       24.70     28.82 o 
  -6   5   3        0.84       -6.36     15.68 o 
  -5   5   3       51.67       44.88     11.21 o 
  -4   5   3        0.06       -8.72      6.09 o 
  -3   5   3       96.47      106.61     10.11 o 
  -2   5   3       80.72       87.95      7.81 o 
  -1   5   3      957.93     1083.18     15.82 o 
   0   5   3     1341.91     1406.84     17.92 o 
   1   5   3       11.54        6.89      3.11 o 
   2   5   3        1.24        0.54      3.63 o 
   3   5   3        9.27       12.64      8.25 o 
   4   5   3        1.58       12.35     11.08 o 
   5   5   3        5.44       -6.55     13.14 o 
   6   5   3        9.25       14.28     14.09 o 
  -7   6   3        2.68        6.20     13.75 o 
  -6   6   3        2.79       16.43      9.54 o 
  -5   6   3       19.93        4.55      6.87 o 
  -4   6   3      126.14      130.56     12.32 o 
  -3   6   3      267.87      247.29     14.97 o 
  -2   6   3      428.57      405.13     13.98 o 
  -1   6   3      632.75      786.92     15.58 o 
   0   6   3      318.63      271.16      9.27 o 
   1   6   3        5.85       13.74      3.45 o 
   2   6   3        7.82        4.37      3.74 o 
   3   6   3      108.96      134.50     11.92 o 
   4   6   3       73.44       71.59     23.20 o 
   5   6   3       45.95       49.75     20.10 o 
   6   6   3       15.51       26.95     17.56 o 
  -7   7   3       11.09        6.69     24.45 o 
  -6   7   3       17.03       26.03     10.54 o 
  -5   7   3       20.10       31.20      9.95 o 
  -4   7   3      263.45      282.48     15.91 o 
  -3   7   3      363.22      344.63     14.55 o 
  -2   7   3     1629.47     1626.09     22.77 o 
  -1   7   3     2934.95     3029.37     27.82 o 
   0   7   3      215.63      264.69     12.94 o 
   1   7   3       51.41       49.76      6.14 o 
   2   7   3      153.06      166.79      8.04 o 
   3   7   3        0.80       -4.63      6.60 o 
   4   7   3       57.16       67.21     18.74 o 
   5   7   3       53.00       63.74     20.89 o 
   6   7   3        3.52        7.72     23.87 o 
  -7   8   3       11.36       27.26     16.40 o 
  -6   8   3        5.05       20.50      9.14 o 
  -5   8   3        7.64       12.34      8.75 o 
  -4   8   3      235.11      240.13     13.39 o 
  -3   8   3      399.93      401.81     14.63 o 
  -2   8   3      291.50      291.54     12.22 o 
  -1   8   3      365.72      360.03     11.29 o 
   0   8   3       30.97       21.69      4.21 o 
   1   8   3       10.76       11.90      3.81 o 
   2   8   3       51.67       58.44      8.98 o 
   3   8   3      208.53      216.33     20.35 o 
   4   8   3      131.26      123.75     32.23 o 
   5   8   3       64.77       65.22     22.42 o 
   6   8   3        0.47       -8.56     18.32 o 
  -7   9   3       11.04       -8.77     25.85 o 
  -6   9   3        0.57        5.54     10.71 o 
  -5   9   3       19.57       18.54      8.67 o 
  -4   9   3      371.90      423.72     17.14 o 
  -3   9   3       98.58      105.69     13.16 o 
  -2   9   3       13.28        1.43      7.24 o 
  -1   9   3        0.37        1.68      5.81 o 
   0   9   3        9.82       19.29      8.69 o 
   1   9   3        0.10        2.36      4.53 o 
   2   9   3       76.96       82.86     12.47 o 
   3   9   3        3.96       -2.06      9.15 o 
   4   9   3       45.34       55.24     19.95 o 
   5   9   3        0.00        8.92     18.80 o 
  -6  10   3       41.86       60.35     18.92 o 
  -5  10   3        0.15       16.96     18.70 o 
  -4  10   3      251.37      226.90     19.10 o 
  -3  10   3        9.38       19.75      8.81 o 
  -2  10   3       27.23       26.82      8.83 o 
  -1  10   3       16.17       23.91      8.25 o 
   0  10   3        1.20        3.69      6.45 o 
   1  10   3       87.74       90.05     10.09 o 
   2  10   3       58.01       67.92     17.81 o 
   3  10   3        4.37       -1.42      9.39 o 
   4  10   3       49.15       26.24     17.36 o 
   5  10   3        1.55      -10.05     18.22 o 
  -6  11   3        8.92      -26.95     17.97 o 
  -5  11   3       30.19       24.06     13.98 o 
  -4  11   3      410.82      403.00     31.49 o 
  -3  11   3      117.46      116.59     14.89 o 
  -2  11   3      119.33      148.79     15.27 o 
  -1  11   3        0.05       10.97      7.53 o 
   0  11   3       26.45       14.43      7.33 o 
   1  11   3       15.55       14.13      7.07 o 
   2  11   3        7.43       18.82     10.38 o 
   3  11   3       78.98       88.84     15.92 o 
   4  11   3        0.56       -4.02     15.93 o 
   5  11   3       19.78       29.18     21.92 o 
  -6  12   3       19.04      -22.89     42.47 o 
  -5  12   3       16.27       -7.26     16.68 o 
  -4  12   3       18.59       26.72     14.12 o 
  -3  12   3        0.68       -4.44     11.47 o 
  -2  12   3       66.57       62.47     13.62 o 
  -1  12   3      130.91      131.31     14.87 o 
   0  12   3      140.20      175.64     17.85 o 
   1  12   3       77.63      107.98     12.34 o 
   2  12   3      268.95      289.91     23.20 o 
   3  12   3      298.12      293.02     24.94 o 
   4  12   3       49.81       67.03     24.44 o 
  -5  13   3       44.56       59.03     20.12 o 
  -4  13   3        3.75       -0.73     15.63 o 
  -3  13   3      202.42      222.95     26.03 o 
  -2  13   3        0.01        0.30      9.47 o 
  -1  13   3        4.38        8.92      9.45 o 
   0  13   3       49.63       47.19     12.29 o 
   1  13   3        6.83        6.38      7.24 o 
   2  13   3       40.45       34.73     15.75 o 
   3  13   3       59.86       49.72     21.65 o 
   4  13   3        0.25      -19.23     19.04 o 
  -5  14   3       21.19        3.72     28.58 o 
  -4  14   3       75.62      110.68     34.86 o 
  -3  14   3       20.74        4.46     13.58 o 
  -2  14   3        3.76       13.19     13.13 o 
  -1  14   3        7.38        5.62     10.76 o 
   0  14   3       17.66       24.85     11.86 o 
   1  14   3        6.14        0.98      8.13 o 
   2  14   3        0.00       16.30     14.98 o 
   3  14   3       80.15       88.54     22.00 o 
  -4  15   3       21.74       29.78     28.18 o 
  -3  15   3       21.17       14.35     14.64 o 
  -2  15   3        2.35      -10.11     12.43 o 
  -1  15   3       12.95       17.44     14.00 o 
   0  15   3        9.78       15.57     15.94 o 
   1  15   3       14.16       12.42     11.03 o 
   2  15   3        0.46       18.91     12.30 o 
   3  15   3       16.30        9.48     13.94 o 
  -3  16   3       41.57       36.72     31.95 o 
  -2  16   3       99.20      110.06     22.66 o 
  -1  16   3       41.94       70.16     18.56 o 
   0  16   3       25.85       25.64     12.64 o 
   1  16   3        9.04       19.61     15.01 o 
  -8   0   4      131.95      128.56     25.09 o 
  -7   0   4       68.35       60.47     18.72 o 
  -6   0   4       56.34       68.64     17.54 o 
  -5   0   4      107.50       77.54     16.00 o 
  -4   0   4        4.02        5.97     11.86 o 
  -3   0   4      214.31      167.42     20.75 o 
  -2   0   4      321.69      377.57     17.54 o 
  -1   0   4        0.42        3.88      8.34 o 
   0   0   4      360.26      394.40     16.67 o 
   1   0   4     4061.37     4024.85     94.72 o 
   2   0   4      195.97      196.09     13.63 o 
   3   0   4      441.22      438.76     21.47 o 
   4   0   4        5.70        8.90      8.49 o 
   5   0   4        8.72        4.87     15.17 o 
   6   0   4        4.21       -8.56     19.41 o 
  -8   1   4       25.89       23.41     14.74 o 
  -7   1   4        0.81        5.89     12.70 o 
  -6   1   4       34.31       30.15     11.39 o 
  -5   1   4      123.99      122.35     12.62 o 
  -4   1   4        3.64       -0.09      9.42 o 
  -3   1   4      156.51      154.46     10.35 o 
  -2   1   4      136.51      166.81      9.68 o 
  -1   1   4      612.30      580.65     14.39 o 
   0   1   4     2060.17     1970.26     23.57 o 
   1   1   4     4945.52     4925.96     31.34 o 
   2   1   4      648.33      664.45     15.67 o 
   3   1   4      365.91      328.91     12.47 o 
   4   1   4      327.16      333.07     16.96 o 
   5   1   4        0.24      -10.84      8.92 o 
   6   1   4       26.82       19.87     18.90 o 
  -8   2   4       12.34       22.14     12.82 o 
  -7   2   4        0.14       -0.42     10.42 o 
  -6   2   4      303.46      286.51     29.76 o 
  -5   2   4        0.26       -4.41      8.22 o 
  -4   2   4       31.31       26.67      7.79 o 
  -3   2   4       70.52       64.49      7.92 o 
  -2   2   4      263.82      255.91      9.73 o 
  -1   2   4       30.74       39.41     10.48 o 
   0   2   4        9.04        9.37      3.09 o 
   1   2   4      692.64      810.77     14.02 o 
   2   2   4      108.50      113.45      7.86 o 
   3   2   4       33.47       76.30     25.08 o 
   4   2   4       57.94       42.67      8.62 o 
   5   2   4       14.34       12.83     14.46 o 
   6   2   4        2.75      -11.49     11.08 o 
  -8   3   4       13.80       15.06     14.56 o 
  -7   3   4        0.02        4.08     10.74 o 
  -6   3   4      185.59      176.91     15.88 o 
  -5   3   4      143.57      134.71     12.84 o 
  -4   3   4      200.71      225.69     12.84 o 
  -3   3   4       28.44       30.15      7.27 o 
  -2   3   4      435.58      423.40      9.90 o 
  -1   3   4        0.02       -4.93      6.24 o 
   0   3   4       10.71       15.13      3.67 o 
   1   3   4      213.37      223.89      8.84 o 
   2   3   4      144.16      151.41      8.71 o 
   3   3   4       74.65       80.49      9.90 o 
   4   3   4      254.72      293.55     22.19 o 
   5   3   4       14.31       28.44     13.88 o 
   6   3   4        5.57       16.76     13.31 o 
  -8   4   4        0.62       10.32     14.41 o 
  -7   4   4       13.45        0.01     10.55 o 
  -6   4   4      310.03      337.61     20.90 o 
  -5   4   4       40.87       51.15     10.09 o 
  -4   4   4       27.68       20.77      7.72 o 
  -3   4   4       24.19       27.44      6.85 o 
  -2   4   4      374.32      435.91     11.73 o 
  -1   4   4      578.86      544.74     10.29 o 
   0   4   4      314.76      352.46     10.02 o 
   1   4   4       96.48      135.93      7.99 o 
   2   4   4      542.22      539.02     17.14 o 
   3   4   4      130.68      149.22     19.16 o 
   4   4   4      293.78      347.80     24.16 o 
   5   4   4       30.05       19.90     10.50 o 
   6   4   4        4.85       -7.42     13.18 o 
  -8   5   4        1.15       28.70     16.95 o 
  -7   5   4        5.01        7.96     13.02 o 
  -6   5   4      247.66      267.65     18.23 o 
  -5   5   4      219.08      221.96     13.04 o 
  -4   5   4      130.16      127.49      9.28 o 
  -3   5   4      773.74      714.75     21.84 o 
  -2   5   4       12.27       24.91     10.64 o 
  -1   5   4        1.11        2.60      4.47 o 
   0   5   4      482.48      422.91     11.42 o 
   1   5   4     1213.27     1066.69     19.27 o 
   2   5   4       94.41       88.12      8.00 o 
   3   5   4      216.04      190.92     11.73 o 
   4   5   4       70.52       76.04     18.39 o 
   5   5   4      206.60      192.09     28.78 o 
   6   5   4      164.91      212.81     31.96 o 
  -7   6   4        3.03        8.30     14.58 o 
  -6   6   4       22.49       19.24     13.97 o 
  -5   6   4       22.29       18.54      7.63 o 
  -4   6   4      338.55      370.70     16.98 o 
  -3   6   4     1147.23     1146.81     23.93 o 
  -2   6   4      291.88      307.85     12.17 o 
  -1   6   4      158.22      162.86     10.30 o 
   0   6   4      299.81      350.49     11.15 o 
   1   6   4      155.56      168.08      9.29 o 
   2   6   4      326.52      324.28     18.73 o 
   3   6   4      147.23      145.72     11.32 o 
   4   6   4       10.42        5.71     12.10 o 
   5   6   4       73.32       65.08     21.61 o 
   6   6   4       38.99       58.36     22.73 o 
  -7   7   4        2.22       -5.06     13.83 o 
  -6   7   4       22.90       17.34     14.34 o 
  -5   7   4       23.97       31.80     13.68 o 
  -4   7   4        0.02        6.10     12.83 o 
  -3   7   4       31.81       66.51     10.74 o 
  -2   7   4      110.88      107.04      8.46 o 
  -1   7   4       21.33       17.40      5.28 o 
   0   7   4       17.15       19.56      5.17 o 
   1   7   4       48.50       65.61      7.50 o 
   2   7   4       16.44        6.83      5.33 o 
   3   7   4       11.24       11.41      6.21 o 
   4   7   4        0.28        2.27     12.33 o 
   5   7   4        0.46        8.90     16.97 o 
   6   7   4       49.29       33.55     23.53 o 
  -7   8   4       21.67       36.20     16.96 o 
  -6   8   4       11.21       20.79     13.84 o 
  -5   8   4       18.88       15.68     14.64 o 
  -4   8   4       93.99       73.51     15.62 o 
  -3   8   4      222.47      236.64     12.69 o 
  -2   8   4       56.62       75.41     10.14 o 
  -1   8   4        0.42       -3.08      4.84 o 
   0   8   4       14.21       17.87      5.44 o 
   1   8   4       13.13       27.53      5.91 o 
   2   8   4        0.39       -6.51      4.56 o 
   3   8   4       97.92       92.48     11.92 o 
   4   8   4       27.02        9.42     19.89 o 
   5   8   4       49.85       32.99     22.13 o 
  -7   9   4        0.59      -18.84     17.89 o 
  -6   9   4      171.87      197.30     30.29 o 
  -5   9   4       33.41       46.81     10.97 o 
  -4   9   4       63.22       67.18     13.97 o 
  -3   9   4       92.40       88.32     14.03 o 
  -2   9   4        1.30       11.91      7.99 o 
  -1   9   4      109.27      106.96     10.12 o 
   0   9   4      625.87      556.34     17.90 o 
   1   9   4      533.60      535.98     18.62 o 
   2   9   4      259.00      251.59     15.81 o 
   3   9   4      128.82      140.00     21.53 o 
   4   9   4        8.78       12.33     16.13 o 
   5   9   4      110.84       75.37     25.42 o 
  -6  10   4      196.06      182.74     26.92 o 
  -5  10   4       59.88       64.89     35.42 o 
  -4  10   4        8.29       23.31     28.98 o 
  -3  10   4        0.55        0.36     14.42 o 
  -2  10   4       13.75       18.79     21.93 o 
  -1  10   4       13.16       24.02      8.36 o 
   0  10   4       47.31       61.74     11.52 o 
   1  10   4        0.45        9.83     24.90 o 
   2  10   4      104.03       84.86     15.64 o 
   3  10   4       52.87       47.19     13.51 o 
   4  10   4       66.62       80.67     22.97 o 
   5  10   4        1.77      -25.83     24.62 o 
  -6  11   4       25.30       31.32     34.38 o 
  -5  11   4       12.49        6.81     23.99 o 
  -4  11   4       10.51       21.53     12.80 o 
  -3  11   4       39.43       57.96     15.92 o 
  -2  11   4       36.53       35.15     12.53 o 
  -1  11   4        6.77        8.27      9.87 o 
   0  11   4      279.27      247.41     19.18 o 
   1  11   4      443.76      389.29     23.38 o 
   2  11   4       18.45       10.21     15.05 o 
   3  11   4       81.23       76.36     15.95 o 
   4  11   4      119.02      120.26     27.55 o 
  -6  12   4        6.29        1.97     17.11 o 
  -5  12   4        0.08       -3.16     13.38 o 
  -4  12   4        4.25       29.40     37.65 o 
  -3  12   4       10.91       12.61     11.24 o 
  -2  12   4        3.85        0.66     17.03 o 
  -1  12   4        0.23        6.57     10.60 o 
   0  12   4       23.16       14.75     11.61 o 
   1  12   4      211.66      159.34     22.10 o 
   2  12   4        3.16       13.24     11.10 o 
   3  12   4       80.92      107.99     18.10 o 
   4  12   4        1.24       -9.98     28.70 o 
  -5  13   4        1.53       45.35     17.43 o 
  -4  13   4       18.57        6.66     33.75 o 
  -3  13   4       11.43       22.27     14.99 o 
  -2  13   4       12.26       22.16     12.87 o 
  -1  13   4       79.16       94.67     17.52 o 
   0  13   4      169.36      136.62     33.64 o 
   1  13   4       45.43       77.41     16.67 o 
   2  13   4       19.83        6.91     18.56 o 
   3  13   4       22.03       29.97     13.52 o 
  -4  14   4        0.01      -17.26     11.51 o 
  -3  14   4        1.14       -9.24     25.21 o 
  -2  14   4        0.56       18.96     12.69 o 
  -1  14   4        1.57       10.30     11.18 o 
   0  14   4       15.05        2.93     12.28 o 
   1  14   4      127.75      116.26     20.60 o 
   2  14   4        1.32       -8.32     12.49 o 
   3  14   4        2.02        2.34     14.90 o 
  -4  15   4       31.12       41.28     47.14 o 
  -3  15   4        3.35        2.13     14.08 o 
  -2  15   4       30.54       35.60     21.47 o 
  -1  15   4        8.86        4.13     12.79 o 
   0  15   4       99.74      128.96     22.31 o 
   1  15   4      201.51      178.11     29.18 o 
   2  15   4      134.93      156.35     24.91 o 
  -2  16   4        1.11       12.44     15.24 o 
  -1  16   4        2.76       28.71     15.24 o 
   0  16   4        2.20        1.86     14.32 o 
   1  16   4        1.49        4.60     15.08 o 
  -8   1   5        0.14        4.26     14.00 o 
  -7   1   5        0.47      -14.77      9.85 o 
  -6   1   5        0.01       -2.90      9.32 o 
  -5   1   5        2.09       -0.53      8.92 o 
  -4   1   5        5.83        8.85      9.79 o 
  -3   1   5        1.84        5.84      9.08 o 
  -2   1   5        2.81        5.68      4.79 o 
  -1   1   5     3589.99     3696.61     35.12 o 
   0   1   5      109.31      129.89      8.63 o 
   1   1   5      847.12      965.85     17.78 o 
   2   1   5       41.75       37.11      6.45 o 
   3   1   5       27.67       26.33      5.65 o 
   4   1   5       51.81       58.46      9.44 o 
   5   1   5       45.20       42.94     13.08 o 
   6   1   5        9.31        1.01     15.73 o 
  -8   2   5       10.32       -5.05     12.81 o 
  -7   2   5       38.22       47.44     14.96 o 
  -6   2   5       44.27       48.67     12.04 o 
  -5   2   5       16.74       19.38      9.43 o 
  -4   2   5      247.67      228.68     14.09 o 
  -3   2   5      506.92      454.37     21.22 o 
  -2   2   5     2040.71     1863.35     34.80 o 
  -1   2   5     2392.81     2177.55     43.90 o 
   0   2   5      558.48      554.31     10.55 o 
   1   2   5     1334.63     1326.01     19.27 o 
   2   2   5      906.17      908.62     27.33 o 
   3   2   5       61.29       66.87      9.89 o 
   4   2   5       95.35       89.62     10.93 o 
   5   2   5       35.72       46.48     15.41 o 
   6   2   5        1.09      -14.79     21.89 o 
  -8   3   5       83.37       39.80     17.02 o 
  -7   3   5        0.11       -7.13     12.18 o 
  -6   3   5        7.91       24.94     13.23 o 
  -5   3   5        4.82       14.01     10.34 o 
  -4   3   5        0.00      -10.98      7.32 o 
  -3   3   5      164.30      184.64     11.15 o 
  -2   3   5       50.92       62.07     12.28 o 
  -1   3   5      290.72      321.25     15.12 o 
   0   3   5      880.81      878.48     15.14 o 
   1   3   5       85.94      109.83      9.79 o 
   2   3   5      552.77      556.08     14.77 o 
   3   3   5       42.97       39.42      8.32 o 
   4   3   5       13.24       27.26      9.28 o 
   5   3   5      146.80      172.17     29.53 o 
   6   3   5        1.51       -9.19     13.17 o 
  -8   4   5       70.31       87.18     24.95 o 
  -7   4   5        0.19        4.53     13.66 o 
  -6   4   5       11.76       24.46     13.55 o 
  -5   4   5      124.06      134.56     18.13 o 
  -4   4   5       48.15       58.89      9.81 o 
  -3   4   5       53.70       43.02      7.23 o 
  -2   4   5      578.96      525.96     22.07 o 
  -1   4   5      632.13      595.95     15.81 o 
   0   4   5       58.86       63.57      6.27 o 
   1   4   5      103.89       97.71      8.05 o 
   2   4   5        6.48        6.47      4.83 o 
   3   4   5      265.78      261.56     16.73 o 
   4   4   5      479.88      516.99     25.20 o 
   5   4   5       12.67       12.83     11.22 o 
   6   4   5       27.57       28.33     16.46 o 
  -8   5   5       14.38       42.44     18.45 o 
  -7   5   5        0.10       -9.52     13.56 o 
  -6   5   5       41.53       34.81     14.95 o 
  -5   5   5       37.35       43.18     23.04 o 
  -4   5   5      114.95      104.99     16.78 o 
  -3   5   5       82.96      109.34     28.86 o 
  -2   5   5       12.37       15.05     11.20 o 
  -1   5   5        6.81       49.47      5.42 o 
   0   5   5       68.12       66.46      7.13 o 
   1   5   5        6.21       12.74      5.03 o 
   2   5   5      110.24      102.60      9.11 o 
   3   5   5       79.57       91.15     16.30 o 
   4   5   5      110.24       96.96     13.87 o 
   5   5   5       68.99       58.37     19.99 o 
  -7   6   5        6.27       -2.88     13.29 o 
  -6   6   5       15.18       31.78     15.18 o 
  -5   6   5       58.95       64.43     17.00 o 
  -4   6   5       59.00       39.99     14.85 o 
  -3   6   5       29.31       31.24     14.18 o 
  -2   6   5      226.69      226.45     13.88 o 
  -1   6   5      132.31      138.29      8.23 o 
   0   6   5       57.43       67.29      7.24 o 
   1   6   5       97.31       97.34      8.58 o 
   2   6   5      154.79      151.29     10.75 o 
   3   6   5      392.15      428.93     27.01 o 
   4   6   5       99.53       85.27     16.18 o 
   5   6   5       12.40       15.20     18.26 o 
  -7   7   5        4.76        7.81     24.49 o 
  -6   7   5      114.54       79.94     22.39 o 
  -5   7   5      174.09      179.13     21.53 o 
  -4   7   5        5.54       16.29     14.66 o 
  -3   7   5       27.88       33.65     10.04 o 
  -2   7   5       31.74       39.31      8.87 o 
  -1   7   5      770.46      711.46     19.24 o 
   0   7   5      321.22      330.35     12.82 o 
   1   7   5      659.63      600.80     16.49 o 
   2   7   5       23.96       31.02      6.79 o 
   3   7   5      304.23      306.03     15.76 o 
   4   7   5      388.00      401.54     49.78 o 
   5   7   5        7.71       -6.54     15.15 o 
  -7   8   5       14.92       -2.41     16.02 o 
  -6   8   5        3.07        2.23     15.73 o 
  -5   8   5       76.25       77.46     18.33 o 
  -4   8   5       10.63        4.90     12.59 o 
  -3   8   5       53.70       52.03     13.24 o 
  -2   8   5      611.43      592.64     21.41 o 
  -1   8   5      326.52      304.74     14.67 o 
   0   8   5        0.24        0.82      4.89 o 
   1   8   5      218.11      212.40     12.23 o 
   2   8   5       43.24       43.09     10.88 o 
   3   8   5      315.80      332.16     16.86 o 
   4   8   5      618.68      635.08     57.90 o 
   5   8   5       10.33       -2.16     30.28 o 
  -7   9   5        0.49        1.42     16.69 o 
  -6   9   5        3.56        0.04     10.43 o 
  -5   9   5        8.41       -8.89      8.59 o 
  -4   9   5        8.54       25.25     16.03 o 
  -3   9   5       55.48       66.21     13.36 o 
  -2   9   5        5.33        1.85     10.18 o 
  -1   9   5       65.63       83.51     14.14 o 
   0   9   5      173.19      169.10     14.24 o 
   1   9   5        7.43       16.20      8.73 o 
   2   9   5      233.01      221.53     19.03 o 
   3   9   5       33.65       15.14      9.79 o 
   4   9   5        9.23      -19.79     14.66 o 
   5   9   5       31.09       41.43     23.38 o 
  -6  10   5        0.22       -9.67     13.38 o 
  -5  10   5        3.32       -2.13     15.83 o 
  -4  10   5        1.10        8.43     10.41 o 
  -3  10   5       27.45       17.86     12.74 o 
  -2  10   5       54.00       61.97     22.28 o 
  -1  10   5       21.77       22.87     17.45 o 
   0  10   5      109.49       95.68     27.42 o 
   1  10   5        4.91       12.43      9.80 o 
   2  10   5       62.49       52.30     12.74 o 
   3  10   5       46.02       46.12     18.66 o 
   4  10   5       23.83       -4.73     18.28 o 
  -6  11   5        0.18       26.04     15.90 o 
  -5  11   5        0.49       -7.89     12.03 o 
  -4  11   5        2.04       10.46     12.99 o 
  -3  11   5        0.58       -4.76      9.93 o 
  -2  11   5       25.89        4.82     11.04 o 
  -1  11   5        7.04        6.92      9.25 o 
   0  11   5       10.45        4.03      9.88 o 
   1  11   5      169.43      151.59     20.35 o 
   2  11   5        0.20        2.69     10.61 o 
   3  11   5       16.89       14.99     13.10 o 
   4  11   5        4.65        1.02     18.30 o 
  -5  12   5        4.61       18.71     15.15 o 
  -4  12   5       33.35       23.36     15.33 o 
  -3  12   5      127.75      164.08     35.18 o 
  -2  12   5      620.22      675.82     36.61 o 
  -1  12   5      380.84      401.98     50.00 o 
   0  12   5      103.64      109.77     31.46 o 
   1  12   5      186.82      210.08     24.04 o 
   2  12   5      124.54       91.05     18.76 o 
   3  12   5       41.98       33.50     16.18 o 
  -5  13   5        4.59       12.40     21.19 o 
  -4  13   5        0.50       11.59     14.64 o 
  -3  13   5        0.77        0.45     15.09 o 
  -2  13   5        1.43       -4.69      9.55 o 
  -1  13   5      391.54      357.93     30.00 o 
   0  13   5       12.12        0.50     11.06 o 
   1  13   5       90.90       79.13     25.97 o 
   2  13   5        0.13       -4.37     11.62 o 
   3  13   5        6.12       12.01     14.59 o 
  -4  14   5        1.06       -1.48     24.42 o 
  -3  14   5        0.29       27.48     28.84 o 
  -2  14   5       26.62       18.85     12.80 o 
  -1  14   5       66.10       68.21     51.08 o 
   0  14   5       38.27       23.02     25.87 o 
   1  14   5       29.82       42.75     16.25 o 
   2  14   5        6.63       15.19     15.31 o 
  -3  15   5        0.15      -13.39     10.77 o 
  -2  15   5        0.68       14.24     14.10 o 
  -1  15   5       10.28       16.39     14.43 o 
   0  15   5        0.16        7.89     14.36 o 
   1  15   5        0.51        4.39     14.61 o 
  -1  16   5       19.88        5.97     22.72 o 
  -8   0   6        0.15       13.39     24.48 o 
  -7   0   6        0.83      -14.26     20.76 o 
  -6   0   6        0.26       13.82     21.91 o 
  -5   0   6       40.82       74.86     45.24 o 
  -4   0   6      181.60      212.40     22.75 o 
  -3   0   6     2387.43     2198.82     45.41 o 
  -2   0   6      110.97      120.94     13.31 o 
  -1   0   6     1741.80     1800.10     35.12 o 
   0   0   6      391.66      458.11     20.86 o 
   1   0   6       95.99      139.88     16.12 o 
   2   0   6      567.61      504.37     21.07 o 
   3   0   6      553.55      508.05     23.92 o 
   4   0   6       50.58       43.28     12.39 o 
   5   0   6       59.67       44.77     25.59 o 
  -8   1   6        2.51        6.35     17.83 o 
  -7   1   6        0.95       -9.64     35.26 o 
  -6   1   6       28.24       33.58     14.25 o 
  -5   1   6      191.74      198.80     25.99 o 
  -4   1   6      448.51      439.80     19.35 o 
  -3   1   6      461.93      455.28     17.03 o 
  -2   1   6      283.83      283.85      9.90 o 
  -1   1   6     2050.06     2045.62     25.44 o 
   0   1   6      497.49      492.72     15.28 o 
   1   1   6      220.08      201.48      8.61 o 
   2   1   6       91.06       83.55      8.87 o 
   3   1   6       23.22       20.23      6.40 o 
   4   1   6       12.16       13.97      7.70 o 
   5   1   6        5.43       19.79     12.68 o 
  -8   2   6        0.87        5.59     17.39 o 
  -7   2   6        1.73       -7.43     12.66 o 
  -6   2   6        5.58       -7.82     19.01 o 
  -5   2   6        0.37       -0.13     13.40 o 
  -4   2   6       70.92       84.87     16.39 o 
  -3   2   6       40.97       93.22     15.12 o 
  -2   2   6        6.70        1.46     10.00 o 
  -1   2   6      227.94      277.48      9.66 o 
   0   2   6       40.64       40.03      5.32 o 
   1   2   6       13.74       17.77      4.55 o 
   2   2   6       19.35       18.93      6.74 o 
   3   2   6       17.46       12.36      8.98 o 
   4   2   6        0.18        5.86      6.69 o 
   5   2   6        9.97       15.96     12.91 o 
  -8   3   6       12.51        1.74     18.41 o 
  -7   3   6        4.10        7.83     14.96 o 
  -6   3   6       55.81       64.59     17.24 o 
  -5   3   6       43.35       72.59     16.92 o 
  -4   3   6        7.26       -6.74     13.07 o 
  -3   3   6        0.31      -17.46     11.87 o 
  -2   3   6      102.74       99.03     13.41 o 
  -1   3   6      417.44      420.95     22.01 o 
   0   3   6      180.73      174.63      8.86 o 
   1   3   6       42.35       44.82      6.53 o 
   2   3   6       31.05       27.55      9.34 o 
   3   3   6       59.45       62.00     10.59 o 
   4   3   6        2.41       -2.91      7.20 o 
   5   3   6        0.17       -6.00     10.64 o 
  -8   4   6        2.89      -16.88     15.62 o 
  -7   4   6        0.03      -15.34     15.52 o 
  -6   4   6       10.91        3.47     14.01 o 
  -5   4   6       48.00       51.30     17.11 o 
  -4   4   6      126.42      153.42     26.61 o 
  -3   4   6      175.13      200.25     19.36 o 
  -2   4   6      444.59      435.46     21.41 o 
  -1   4   6      261.65      259.28     16.68 o 
   0   4   6      986.75      932.10     17.62 o 
   1   4   6       18.80       31.58      6.10 o 
   2   4   6       31.49       27.16      7.74 o 
   3   4   6      556.66      594.27     23.75 o 
   4   4   6       25.14       20.76      9.55 o 
   5   4   6       10.35       18.46     12.74 o 
  -7   5   6       45.86       43.73     17.56 o 
  -6   5   6        3.12        9.35     17.87 o 
  -5   5   6       58.50       95.83     18.61 o 
  -4   5   6      278.93      236.32     22.22 o 
  -3   5   6       62.32       72.85     17.44 o 
  -2   5   6        2.60        6.05     10.50 o 
  -1   5   6      378.17      379.15     15.31 o 
   0   5   6      586.18      495.15     16.17 o 
   1   5   6     1563.89     1392.92     23.82 o 
   2   5   6     1198.16     1134.71     28.38 o 
   3   5   6        1.20        9.21      7.43 o 
   4   5   6      142.43      136.70     24.35 o 
   5   5   6       18.06        8.00     13.81 o 
  -7   6   6        7.76       -4.38     16.59 o 
  -6   6   6        2.82       19.65     15.52 o 
  -5   6   6        7.97      -10.36     15.51 o 
  -4   6   6        3.19       13.73     17.85 o 
  -3   6   6      423.24      383.01     24.59 o 
  -2   6   6       51.81       61.24      9.40 o 
  -1   6   6      360.91      364.92     15.80 o 
   0   6   6      226.60      225.25     17.78 o 
   1   6   6      502.49      489.09     15.46 o 
   2   6   6     1751.33     1764.68     29.74 o 
   3   6   6      142.49      136.57     14.90 o 
   4   6   6       67.71       67.30     13.79 o 
   5   6   6        0.28      -17.56     16.12 o 
  -7   7   6        1.02        6.39     28.49 o 
  -6   7   6       13.29        1.94     15.51 o 
  -5   7   6        1.09        0.97     14.62 o 
  -4   7   6       16.94      -21.05     19.55 o 
  -3   7   6        0.05        0.45     15.90 o 
  -2   7   6       70.87       65.14     10.91 o 
  -1   7   6       31.98       45.68      8.50 o 
   0   7   6        0.74       -2.11      5.09 o 
   1   7   6       12.77       53.26      8.43 o 
   2   7   6      347.68      303.07     16.30 o 
   3   7   6        0.01        5.20      7.77 o 
   4   7   6        6.85       10.74     11.75 o 
   5   7   6        0.78       -4.14     23.87 o 
  -7   8   6        8.62        6.10     18.26 o 
  -6   8   6        5.27       -7.35     17.38 o 
  -5   8   6       12.93        0.97     15.29 o 
  -4   8   6        0.66        0.91      8.51 o 
  -3   8   6       59.32       81.12     12.10 o 
  -2   8   6        0.22        7.95      8.06 o 
  -1   8   6      104.70      109.90     11.06 o 
   0   8   6       49.47       53.47      9.67 o 
   1   8   6      336.90      343.02     16.68 o 
   2   8   6      461.22      489.63     20.26 o 
   3   8   6       59.11       62.00     12.03 o 
   4   8   6        0.02       19.29     12.76 o 
  -6   9   6        0.03        7.81     24.05 o 
  -5   9   6       37.49       41.83     21.43 o 
  -4   9   6      276.01      240.23     21.52 o 
  -3   9   6       89.77       74.90     19.59 o 
  -2   9   6       85.67       91.10     20.59 o 
  -1   9   6       80.11       85.32     14.97 o 
   0   9   6       99.68       93.28     12.64 o 
   1   9   6      474.34      448.89     22.80 o 
   2   9   6      483.78      495.00     24.91 o 
   3   9   6       19.44       33.79     13.61 o 
   4   9   6       14.63       -8.79     22.11 o 
  -6  10   6        0.00       16.85     17.83 o 
  -5  10   6        0.00        6.83     20.68 o 
  -4  10   6       91.69       67.38     17.48 o 
  -3  10   6       68.82       59.40     16.20 o 
  -2  10   6       32.00       49.51     15.29 o 
  -1  10   6      150.31      144.89     20.16 o 
   0  10   6      124.50       94.17     16.65 o 
   1  10   6       31.54       13.86     10.71 o 
   2  10   6      113.80      134.25     28.72 o 
   3  10   6       85.91       81.25     29.55 o 
   4  10   6       15.04       18.34     23.81 o 
  -6  11   6        8.55       14.50     25.15 o 
  -5  11   6       26.03       65.60     27.00 o 
  -4  11   6       81.81       78.70     22.13 o 
  -3  11   6       36.16       30.15     13.19 o 
  -2  11   6        1.50       18.08     13.33 o 
  -1  11   6      301.67      293.97     26.92 o 
   0  11   6      149.59      134.23     19.53 o 
   1  11   6       45.12       42.06     13.47 o 
   2  11   6        5.95        0.37     10.83 o 
   3  11   6        0.98        3.88     20.96 o 
  -5  12   6        0.30        5.87     31.87 o 
  -4  12   6        0.01       -0.95     15.31 o 
  -3  12   6      125.15      133.87     21.74 o 
  -2  12   6        1.95        8.72     12.64 o 
  -1  12   6      177.87      144.84     22.14 o 
   0  12   6       11.34       -0.92     18.76 o 
   1  12   6       34.32       27.64     18.34 o 
   2  12   6        1.91        7.79     12.84 o 
   3  12   6       11.48        2.60     13.59 o 
  -5  13   6       12.64       12.17     16.25 o 
  -4  13   6       50.25       63.65     17.91 o 
  -3  13   6       14.82       36.09     37.16 o 
  -2  13   6       15.86        7.99     12.99 o 
  -1  13   6       14.06        3.46     11.42 o 
   0  13   6       65.58       40.40     15.51 o 
   1  13   6       20.88       24.78     15.29 o 
   2  13   6        3.91        9.57     14.30 o 
  -4  14   6       15.27       15.38     33.41 o 
  -3  14   6      104.05      103.12     24.92 o 
  -2  14   6        7.02      -17.59     11.73 o 
  -1  14   6       17.44       21.62     15.27 o 
   0  14   6        5.38       -1.59     11.80 o 
   1  14   6       35.23       25.89     16.31 o 
  -2  15   6       74.68       52.62     18.26 o 
  -1  15   6      119.26      121.81     37.22 o 
   0  15   6       48.71       63.22     19.18 o 
  -8   1   7        0.56        0.39     22.30 o 
  -7   1   7       15.44       50.18     20.24 o 
  -6   1   7       11.58       27.20     23.77 o 
  -5   1   7      210.35      182.84     26.30 o 
  -4   1   7       28.64       47.12     19.43 o 
  -3   1   7      221.83      209.39     17.56 o 
  -2   1   7      189.31      216.78     14.84 o 
  -1   1   7       25.97       28.85      8.68 o 
   0   1   7      288.97      295.99     18.46 o 
   1   1   7      324.90      319.89     14.53 o 
   2   1   7       67.94       71.39      9.35 o 
   3   1   7       69.82       63.97      9.27 o 
   4   1   7       98.59       84.41     11.93 o 
   5   1   7        9.15        2.14     10.83 o 
  -8   2   7        9.23      -16.65     19.06 o 
  -7   2   7       50.21       49.88     21.12 o 
  -6   2   7       18.94       13.07     17.57 o 
  -5   2   7       47.09       46.03     19.30 o 
  -4   2   7      188.14      209.97     24.45 o 
  -3   2   7     1702.99     1558.68     37.57 o 
  -2   2   7      293.30      302.79     17.31 o 
  -1   2   7      288.45      291.46     17.31 o 
   0   2   7       13.48        9.63      4.23 o 
   1   2   7      109.39      113.82     11.41 o 
   2   2   7      125.30      117.68     12.18 o 
   3   2   7       26.96       30.23      9.29 o 
   4   2   7       88.41       67.17     10.77 o 
   5   2   7        2.09       -4.93     10.71 o 
  -7   3   7        0.21       27.13     20.72 o 
  -6   3   7       79.32       62.06     21.09 o 
  -5   3   7       39.29       32.45     16.81 o 
  -4   3   7       57.98       63.21     16.94 o 
  -3   3   7      409.27      372.55     34.51 o 
  -2   3   7      751.30      767.86     26.09 o 
  -1   3   7      104.87       82.79     16.38 o 
   0   3   7      546.55      562.86     17.49 o 
   1   3   7      324.04      296.09     15.98 o 
   2   3   7       54.21       64.19     10.02 o 
   3   3   7      166.56      161.16     16.02 o 
   4   3   7        9.56        6.80      7.36 o 
   5   3   7       23.39       26.52     14.60 o 
  -7   4   7        0.23        9.26     18.88 o 
  -6   4   7       27.10       28.06     17.86 o 
  -5   4   7       15.57       14.97     31.02 o 
  -4   4   7        0.02        4.36     18.49 o 
  -3   4   7       26.88       37.80     14.45 o 
  -2   4   7      109.90      102.97     14.51 o 
  -1   4   7      425.86      426.03     16.29 o 
   0   4   7      394.50      414.51     16.28 o 
   1   4   7       19.96       27.33     17.98 o 
   2   4   7      202.02      233.46     26.43 o 
   3   4   7       17.33       28.11      9.58 o 
   4   4   7       36.09       23.92     10.54 o 
  -7   5   7        6.16        6.87     17.69 o 
  -6   5   7        3.27       -6.66     15.31 o 
  -5   5   7        4.83       13.90     15.94 o 
  -4   5   7       25.25       29.27     16.67 o 
  -3   5   7       15.71       13.17     13.44 o 
  -2   5   7        4.11       15.56     11.76 o 
  -1   5   7        0.08       64.79      9.28 o 
   0   5   7      811.24      810.29     34.30 o 
   1   5   7      742.23      675.94     33.97 o 
   2   5   7      146.33      133.25     16.14 o 
   3   5   7       10.56       11.81     11.29 o 
   4   5   7        4.44        3.05      9.65 o 
  -7   6   7        2.41       12.91     18.16 o 
  -6   6   7        8.26       19.60     17.54 o 
  -5   6   7        2.49       -2.13     15.33 o 
  -4   6   7       27.85       14.00     18.14 o 
  -3   6   7       68.66       77.51     17.01 o 
  -2   6   7      263.90      263.46     15.91 o 
  -1   6   7      560.01      544.24     19.08 o 
   0   6   7       81.88       94.23     10.59 o 
   1   6   7       26.55       37.04      8.19 o 
   2   6   7      110.03       88.62     18.59 o 
   3   6   7       25.85       19.57     10.11 o 
   4   6   7        0.69       -0.01     11.50 o 
  -7   7   7        7.03        2.07     19.00 o 
  -6   7   7        8.51       -4.98     17.09 o 
  -5   7   7      100.19      106.86     20.11 o 
  -4   7   7       38.26       38.43     16.53 o 
  -3   7   7      339.93      289.67     18.42 o 
  -2   7   7      428.07      408.27     19.15 o 
  -1   7   7     1065.93      992.16     37.54 o 
   0   7   7     2810.33     2951.97     42.36 o 
   1   7   7      274.09      274.90     19.83 o 
   2   7   7       52.07       40.95     11.04 o 
   3   7   7       37.81       21.68     10.80 o 
   4   7   7       10.80       30.85     14.46 o 
  -7   8   7        3.46       -8.29     18.23 o 
  -6   8   7       35.72       48.17     27.90 o 
  -5   8   7        2.75       31.37     17.05 o 
  -4   8   7        5.19       11.89      9.44 o 
  -3   8   7      110.05      127.17     14.53 o 
  -2   8   7      143.35      145.29     17.03 o 
  -1   8   7      509.17      507.20     19.87 o 
   0   8   7      632.23      609.39     23.13 o 
   1   8   7       70.86       42.31      9.44 o 
   2   8   7      124.92      119.96     17.86 o 
   3   8   7       25.81       28.71     17.07 o 
   4   8   7       12.59       22.28     35.40 o 
  -6   9   7       22.22       13.52     23.19 o 
  -5   9   7        7.19       13.85     19.03 o 
  -4   9   7        3.87       19.84     21.76 o 
  -3   9   7       76.20       85.32     15.23 o 
  -2   9   7      245.49      215.21     19.81 o 
  -1   9   7        0.04        6.09      8.54 o 
   0   9   7       11.16        5.84      8.08 o 
   1   9   7       99.20      121.22     18.22 o 
   2   9   7        0.14       -2.94     10.78 o 
   3   9   7        4.74       15.40     14.24 o 
  -6  10   7       13.30       45.06     22.86 o 
  -5  10   7        6.45       22.31     13.95 o 
  -4  10   7       30.88       37.32     14.77 o 
  -3  10   7       42.03       63.54     16.71 o 
  -2  10   7        4.06       10.08     11.81 o 
  -1  10   7       19.70       30.65     11.93 o 
   0  10   7       10.70       13.96     11.42 o 
   1  10   7       46.73       34.59     23.18 o 
   2  10   7        8.59        4.82     12.26 o 
   3  10   7        0.08       -4.16     19.17 o 
  -5  11   7        0.20       -0.26     11.38 o 
  -4  11   7        0.08       -2.87     14.46 o 
  -3  11   7      151.74      134.04     22.16 o 
  -2  11   7       16.01       -4.62     16.58 o 
  -1  11   7      106.46       91.98     18.08 o 
   0  11   7       96.42       95.08     18.47 o 
   1  11   7       20.17       19.54     12.31 o 
   2  11   7       49.68       56.74     17.54 o 
  -5  12   7       14.83       21.03     41.14 o 
  -4  12   7       40.23       27.88     14.86 o 
  -3  12   7      190.07      188.45     62.40 o 
  -2  12   7      144.72      161.82     23.95 o 
  -1  12   7       46.27       57.57     17.14 o 
   0  12   7        1.27        7.13     32.36 o 
   1  12   7        1.31       -1.27     12.30 o 
   2  12   7        1.46        5.21     13.67 o 
  -4  13   7        3.53       16.60     16.06 o 
  -3  13   7       22.67       14.58     30.31 o 
  -2  13   7       19.96       29.16     15.82 o 
  -1  13   7       22.97       17.73     17.31 o 
   0  13   7       57.38       61.73     17.43 o 
   1  13   7       84.76      118.78     22.35 o 
  -3  14   7       56.82       90.61     24.52 o 
  -2  14   7        0.02       18.93     27.61 o 
  -1  14   7        7.09       -2.98     12.13 o 
   0  14   7        2.72       10.85     14.58 o 
  -7   0   8       58.27       75.98     34.54 o 
  -6   0   8       42.62       29.47     29.63 o 
  -5   0   8        0.68        0.00     24.76 o 
  -4   0   8      201.36      312.88     47.55 o 
  -3   0   8       68.16       55.90     31.42 o 
  -2   0   8      433.36      398.46     44.12 o 
  -1   0   8      345.42      338.21     39.04 o 
   0   0   8      642.40      554.07     45.41 o 
   1   0   8      815.60      800.99     35.76 o 
   2   0   8      640.03      559.38     24.63 o 
   3   0   8      151.05      178.66     19.17 o 
   4   0   8        6.10        5.21     13.29 o 
  -7   1   8        9.51       26.49     35.28 o 
  -6   1   8       42.98       63.30     48.71 o 
  -5   1   8      318.21      281.88     31.56 o 
  -4   1   8       28.66       64.34     37.42 o 
  -3   1   8       25.77       29.61     28.60 o 
  -2   1   8        0.23        0.18     15.57 o 
  -1   1   8      193.46      234.44     55.08 o 
   0   1   8      181.51      164.99     15.93 o 
   1   1   8        4.60       -0.95      7.25 o 
   2   1   8       28.97       19.78      7.56 o 
   3   1   8        1.41       -0.30      6.24 o 
   4   1   8        6.51        6.94      8.46 o 
  -7   2   8        0.15        5.06     20.51 o 
  -6   2   8        0.04      -25.35     16.90 o 
  -5   2   8      118.93       86.16     23.65 o 
  -4   2   8       25.37       43.18     21.71 o 
  -3   2   8        0.54       -6.28     18.11 o 
  -2   2   8       45.46       81.99     23.29 o 
  -1   2   8        7.53       16.08     12.59 o 
   0   2   8       27.66       16.33      8.98 o 
   1   2   8      133.74      121.59     15.17 o 
   2   2   8        1.73       20.67      9.49 o 
   3   2   8       13.20        9.39      6.41 o 
   4   2   8       23.73       15.93      8.78 o 
  -7   3   8        0.00      -12.83     20.89 o 
  -6   3   8       14.35       48.54     41.04 o 
  -5   3   8      131.02      120.80     25.79 o 
  -4   3   8        5.01       20.89     21.57 o 
  -3   3   8        9.13       24.87     20.25 o 
  -2   3   8        3.35       -2.07      9.16 o 
  -1   3   8       10.13       22.75      9.62 o 
   0   3   8       12.60        9.59      6.69 o 
   1   3   8       29.45       37.97     18.76 o 
   2   3   8       71.25       61.63     12.73 o 
   3   3   8        0.00      -10.21      8.35 o 
   4   3   8       15.46        9.57      8.85 o 
  -7   4   8        6.54      -12.18     21.54 o 
  -6   4   8       31.07        1.84     19.52 o 
  -5   4   8      255.77      174.49     33.50 o 
  -4   4   8      268.58      264.43     31.27 o 
  -3   4   8      204.67      196.25     19.97 o 
  -2   4   8       22.91        7.11     12.46 o 
  -1   4   8      477.86      477.00     18.37 o 
   0   4   8      400.39      424.46     21.95 o 
   1   4   8       77.32       85.78     16.20 o 
   2   4   8       75.78       81.63     13.74 o 
   3   4   8        8.51       -1.59      9.04 o 
   4   4   8       18.57        9.02      9.89 o 
  -7   5   8        3.35      -35.36     35.46 o 
  -6   5   8        7.29      -26.54     18.77 o 
  -5   5   8       37.41        6.85     20.10 o 
  -4   5   8      101.83      127.74     20.42 o 
  -3   5   8      480.09      463.18     26.77 o 
  -2   5   8      141.88      175.21     17.36 o 
  -1   5   8      113.80      165.05     13.83 o 
   0   5   8      754.08      741.33     28.62 o 
   1   5   8       25.35       32.20     15.08 o 
   2   5   8       71.34       84.93     14.58 o 
   3   5   8       43.92       57.06     18.97 o 
   4   5   8       30.53       17.85     13.12 o 
  -7   6   8       13.67      -13.33     22.87 o 
  -6   6   8       11.14       24.54     22.15 o 
  -5   6   8       72.88       67.00     18.99 o 
  -4   6   8      323.69      328.71     26.62 o 
  -3   6   8      364.80      375.70     25.44 o 
  -2   6   8     2104.09     2163.51     38.55 o 
  -1   6   8      591.71      618.07     21.29 o 
   0   6   8      184.34      176.43     23.03 o 
   1   6   8      299.62      276.03     45.63 o 
   2   6   8        6.25        2.36      9.19 o 
   3   6   8       79.76       51.35     13.66 o 
  -7   7   8        0.04      -43.74     29.16 o 
  -6   7   8        1.79       21.94     18.21 o 
  -5   7   8        3.00       52.58     26.86 o 
  -4   7   8        3.86        1.84     14.54 o 
  -3   7   8       18.94       21.98     13.27 o 
  -2   7   8       80.33      115.44     12.96 o 
  -1   7   8       24.52       39.92      8.98 o 
   0   7   8       69.25       63.61     10.93 o 
   1   7   8        4.03       19.36      9.72 o 
   2   7   8        6.05        9.32      9.48 o 
   3   7   8        7.11        3.26     10.45 o 
  -6   8   8        6.63       34.12     29.33 o 
  -5   8   8        4.01       -2.12     16.89 o 
  -4   8   8        9.24       27.96     10.04 o 
  -3   8   8      228.85      229.86     18.08 o 
  -2   8   8      379.55      401.63     20.06 o 
  -1   8   8      105.97      118.15     13.25 o 
   0   8   8        4.67        8.76      7.39 o 
   1   8   8       82.49       74.08     11.21 o 
   2   8   8       32.55       34.05     11.70 o 
   3   8   8       31.89       17.91     11.87 o 
  -6   9   8       16.34       33.99     28.58 o 
  -5   9   8        2.49       26.40     22.39 o 
  -4   9   8       35.82       39.10     14.55 o 
  -3   9   8      141.69      136.68     17.57 o 
  -2   9   8       36.48       50.45     11.97 o 
  -1   9   8      213.80      206.03     18.96 o 
   0   9   8       44.98       54.71     12.07 o 
   1   9   8        1.66        7.22      9.29 o 
   2   9   8       41.09       41.93     16.92 o 
   3   9   8       15.28       33.04     17.21 o 
  -5  10   8      138.79      145.44     24.23 o 
  -4  10   8      125.21      116.57     20.92 o 
  -3  10   8       81.62       72.94     22.44 o 
  -2  10   8      121.77      126.08     20.84 o 
  -1  10   8       61.15       68.55     16.27 o 
   0  10   8       94.32      117.68     19.03 o 
   1  10   8      159.67      192.03     23.93 o 
   2  10   8       27.44        6.97     19.89 o 
  -5  11   8       80.83      104.92     22.43 o 
  -4  11   8       11.52       21.70     15.06 o 
  -3  11   8        1.50       16.27     13.34 o 
  -2  11   8        2.01        9.74     16.48 o 
  -1  11   8       31.83       21.72     14.17 o 
   0  11   8       51.65       56.19     22.20 o 
   1  11   8       23.28        2.37     12.57 o 
   2  11   8       17.15       18.14     26.03 o 
  -4  12   8        0.37       15.49     19.01 o 
  -3  12   8        1.45        2.77     14.25 o 
  -2  12   8        0.83       11.46     14.24 o 
  -1  12   8        1.35      -15.61     10.40 o 
   0  12   8        1.04        7.84     14.15 o 
   1  12   8        0.60        2.67     13.78 o 
  -3  13   8        0.72        3.14     14.43 o 
  -2  13   8        0.24        7.78     14.27 o 
  -1  13   8       17.66       34.95     16.16 o 
   0  13   8        2.77        9.76     15.49 o 
  -7   1   9        0.39        5.00     21.02 o 
  -6   1   9       14.73       14.53     20.07 o 
  -5   1   9       16.23      -21.56     18.15 o 
  -4   1   9       66.89       50.35     23.43 o 
  -3   1   9       98.32       68.57     22.70 o 
  -2   1   9      324.65      314.23     29.87 o 
  -1   1   9      268.74      250.28     42.44 o 
   0   1   9      327.06      327.89     28.89 o 
   1   1   9       85.59      103.44     18.50 o 
   2   1   9       43.59       36.58     13.29 o 
   3   1   9       28.33       25.52      9.37 o 
  -7   2   9       63.86       33.91     41.18 o 
  -6   2   9        2.58      -21.53     19.03 o 
  -5   2   9        0.02        4.42     20.42 o 
  -4   2   9       13.34       24.18     21.44 o 
  -3   2   9       42.31       59.96     22.39 o 
  -2   2   9       92.25       99.28     38.86 o 
  -1   2   9        0.85       12.01     14.18 o 
   0   2   9        4.97        1.08     11.30 o 
   1   2   9        1.43       19.81     12.17 o 
   2   2   9       36.04       49.04     17.49 o 
   3   2   9       15.04       17.48      8.64 o 
  -7   3   9       93.06       69.87     26.50 o 
  -6   3   9       72.02       51.52     24.97 o 
  -5   3   9       33.84       23.52     21.81 o 
  -4   3   9       90.27      117.82     27.08 o 
  -3   3   9       74.56       63.50     22.59 o 
  -2   3   9      692.53      748.56     41.32 o 
  -1   3   9      415.44      466.14     22.19 o 
   0   3   9       66.24       76.24     46.11 o 
   1   3   9       63.08       73.76     13.96 o 
   2   3   9       65.58       65.04     14.51 o 
   3   3   9        6.12        7.82     11.39 o 
  -7   4   9        0.83      -30.04     20.11 o 
  -6   4   9        1.65        8.59     32.29 o 
  -5   4   9      104.75      111.56     34.69 o 
  -4   4   9        0.07        2.12     20.58 o 
  -3   4   9       68.38      117.03     25.00 o 
  -2   4   9      281.60      264.58     28.74 o 
  -1   4   9      119.12      121.49     14.87 o 
   0   4   9       87.25       80.19     14.04 o 
   1   4   9       35.42       47.77     12.41 o 
   2   4   9        3.45       19.71     10.70 o 
   3   4   9        0.00       -4.08     10.63 o 
  -7   5   9        8.34       -3.24     21.56 o 
  -6   5   9        1.50       -9.10     21.04 o 
  -5   5   9        3.45      -18.79     19.93 o 
  -4   5   9      182.07      161.48     28.46 o 
  -3   5   9      318.21      285.03     39.65 o 
  -2   5   9      334.28      316.70     36.19 o 
  -1   5   9      106.31       98.06     12.05 o 
   0   5   9       61.31       59.81     12.61 o 
   1   5   9       33.41       41.73     11.90 o 
   2   5   9        0.02       20.85     10.57 o 
   3   5   9        2.28        3.63     11.92 o 
  -6   6   9       13.29        3.34     23.15 o 
  -5   6   9       35.80       26.58     42.19 o 
  -4   6   9        4.90       30.93     21.58 o 
  -3   6   9       58.38       41.62     20.36 o 
  -2   6   9      106.03      109.93     12.67 o 
  -1   6   9        3.56       12.64      8.01 o 
   0   6   9       55.78       75.76     13.62 o 
   1   6   9       44.12       27.87     11.18 o 
   2   6   9       39.84       27.00     13.04 o 
   3   6   9       18.00       44.62     15.06 o 
  -6   7   9       87.13       77.43     27.95 o 
  -5   7   9      256.49      267.20     34.85 o 
  -4   7   9      577.15      504.48     41.90 o 
  -3   7   9       75.51       78.01     13.09 o 
  -2   7   9       11.60        2.94      8.11 o 
  -1   7   9      448.33      487.97     25.01 o 
   0   7   9        0.05       -1.52      7.22 o 
   1   7   9       95.56       92.52     15.97 o 
   2   7   9       30.93       26.77     12.15 o 
  -6   8   9        0.13       21.75     25.08 o 
  -5   8   9       64.06       54.59     25.38 o 
  -4   8   9       28.35       37.05     12.45 o 
  -3   8   9      225.96      235.61     18.36 o 
  -2   8   9      205.66      199.14     16.67 o 
  -1   8   9       66.25       64.13     11.20 o 
   0   8   9       60.94       71.73     11.74 o 
   1   8   9       89.29      117.46     17.65 o 
   2   8   9       31.40       48.71     13.44 o 
  -5   9   9        0.20       16.89     13.28 o 
  -4   9   9        2.02        5.63     11.23 o 
  -3   9   9       34.09       44.19     13.46 o 
  -2   9   9       86.08       65.37     19.81 o 
  -1   9   9        3.50       17.59     10.42 o 
   0   9   9        1.82       -7.42      8.84 o 
   1   9   9        2.85       13.05     13.35 o 
   2   9   9        7.55       -7.48     12.60 o 
  -5  10   9        9.43       37.78     22.32 o 
  -4  10   9        0.00        0.42     12.91 o 
  -3  10   9       72.19       28.49     29.63 o 
  -2  10   9        9.72       12.04     13.42 o 
  -1  10   9       25.19       62.77     30.58 o 
   0  10   9       22.68       35.29     15.75 o 
   1  10   9        1.49       40.96     24.52 o 
  -4  11   9        8.69       17.12     18.90 o 
  -3  11   9       43.09       50.21     17.92 o 
  -2  11   9       62.49       70.20     19.51 o 
  -1  11   9      118.94       98.72     20.04 o 
   0  11   9       31.66       21.71     15.32 o 
  -3  12   9        0.13       13.67     15.31 o 
  -2  12   9        1.49        7.87     13.61 o 
  -1  12   9        5.00       15.63     15.83 o 
  -7   0  10        4.85       -5.90     32.88 o 
  -6   0  10       64.17       60.06     37.56 o 
  -5   0  10       74.32       85.06     38.67 o 
  -4   0  10      442.00      396.98     54.98 o 
  -3   0  10      439.55      468.61     54.54 o 
  -2   0  10      359.06      427.94     50.57 o 
  -1   0  10      291.74      332.40     45.18 o 
   0   0  10       36.41       12.76     18.50 o 
   1   0  10      104.40      103.80     30.39 o 
   2   0  10       38.57       35.93     24.20 o 
  -7   1  10        0.23       -7.28     22.53 o 
  -6   1  10        0.76        9.42     22.23 o 
  -5   1  10        6.99        8.39     27.27 o 
  -4   1  10        0.19       12.71     19.92 o 
  -3   1  10       23.29       35.05     25.85 o 
  -2   1  10        0.01       15.18     15.86 o 
  -1   1  10        0.16        8.53     13.74 o 
   0   1  10        1.65       -8.03     11.38 o 
   1   1  10        7.40        9.14     11.40 o 
   2   1  10       38.58       48.44     22.30 o 
  -6   2  10        0.62       -8.95     27.55 o 
  -5   2  10        0.08       -7.51     21.13 o 
  -4   2  10       63.03       54.38     23.87 o 
  -3   2  10       12.33       54.01     21.80 o 
  -2   2  10        2.31        4.60     15.47 o 
  -1   2  10        9.94       14.39     14.12 o 
   0   2  10      112.74      105.01     40.17 o 
   1   2  10        0.04        9.54     11.22 o 
   2   2  10        0.78       27.19     13.35 o 
  -6   3  10        8.61       -1.96     23.08 o 
  -5   3  10       10.76       25.93     22.99 o 
  -4   3  10       26.76       -6.12     29.02 o 
  -3   3  10       87.52       87.13     23.48 o 
  -2   3  10        5.74       29.04     17.07 o 
  -1   3  10        0.69       -6.23     12.65 o 
   0   3  10       20.87       20.14     13.64 o 
   1   3  10       45.39       45.36     17.51 o 
   2   3  10       21.71       37.04     15.56 o 
  -6   4  10        4.74        0.08     22.62 o 
  -5   4  10      105.70       90.56     51.36 o 
  -4   4  10      474.14      443.96     39.85 o 
  -3   4  10       10.53       10.91     18.09 o 
  -2   4  10       16.03       22.29     21.71 o 
  -1   4  10        4.12      -24.29     19.85 o 
   0   4  10       24.97       35.96     31.43 o 
   1   4  10       50.08       36.54     19.11 o 
   2   4  10      103.55      114.40     22.59 o 
  -6   5  10        0.77        1.40     22.92 o 
  -5   5  10       63.34       95.92     27.79 o 
  -4   5  10      138.35      144.35     29.26 o 
  -3   5  10      131.88      153.26     26.78 o 
  -2   5  10       81.33       72.26     13.90 o 
  -1   5  10      113.78      133.42     16.40 o 
   0   5  10      114.90      128.29     21.73 o 
   1   5  10       69.56       59.61     43.90 o 
   2   5  10      100.77      121.83     25.14 o 
  -6   6  10      131.06      185.93     34.12 o 
  -5   6  10       35.59       29.23     23.13 o 
  -4   6  10       20.89       11.86     20.80 o 
  -3   6  10      166.20      183.74     20.43 o 
  -2   6  10       35.62       29.56     12.00 o 
  -1   6  10       49.64       71.73     14.02 o 
   0   6  10       53.62       24.38     14.82 o 
   1   6  10       63.07       65.06     14.79 o 
   2   6  10       49.44       32.64     14.70 o 
  -5   7  10       15.96       21.73     23.32 o 
  -4   7  10       25.44       53.94     22.62 o 
  -3   7  10       65.73       74.00     19.06 o 
  -2   7  10        0.01       -3.74     13.01 o 
  -1   7  10       10.88       22.43     11.62 o 
   0   7  10       10.35        5.37     10.19 o 
   1   7  10        0.93        7.06     11.05 o 
  -5   8  10        3.82       48.63     24.71 o 
  -4   8  10       15.04        3.24     12.92 o 
  -3   8  10      100.51      118.35     17.62 o 
  -2   8  10        9.75       11.27     14.32 o 
  -1   8  10       39.14       30.95     11.35 o 
   0   8  10       26.46       60.16     14.46 o 
   1   8  10       17.23       29.30     14.21 o 
  -4   9  10       14.77       17.20     22.44 o 
  -3   9  10      135.72      141.91     80.52 o 
  -2   9  10       42.55       32.73     12.35 o 
  -1   9  10       25.80       20.85     11.47 o 
   0   9  10       13.16       37.77     20.64 o 
  -4  10  10      117.74      167.27     34.39 o 
  -3  10  10       39.55       26.01     30.88 o 
  -2  10  10       14.31       22.21     14.93 o 
  -1  10  10        6.10       18.37     14.14 o 
  -6   1  11       14.11        3.89     33.83 o 
  -5   1  11       53.11       56.98     25.91 o 
  -4   1  11       65.68       60.30     25.12 o 
  -3   1  11       52.07       53.58     22.60 o 
  -2   1  11       36.61       28.18     17.94 o 
  -1   1  11       36.90       65.50     18.62 o 
   0   1  11       29.44       16.92     13.13 o 
   1   1  11        3.32        7.69     13.02 o 
  -6   2  11       19.85       37.06     26.19 o 
  -5   2  11        0.92       -4.67     23.69 o 
  -4   2  11        3.47       29.17     22.63 o 
  -3   2  11       17.47        3.73     18.36 o 
  -2   2  11       14.35       14.10     17.69 o 
  -1   2  11      123.14      147.29     25.17 o 
   0   2  11      209.64      205.63     28.02 o 
   1   2  11      168.10      163.57     26.60 o 
  -6   3  11      136.79       82.66     29.50 o 
  -5   3  11        2.14       18.21     23.79 o 
  -4   3  11        1.42        4.75     20.65 o 
  -3   3  11       50.43       23.17     22.09 o 
  -2   3  11       80.09       85.01     23.20 o 
  -1   3  11       71.94       79.30     21.12 o 
   0   3  11       33.34       38.13     30.01 o 
   1   3  11       26.68       27.49     15.74 o 
  -5   4  11      119.86      127.99     30.95 o 
  -4   4  11       12.51        5.61     21.34 o 
  -3   4  11       12.01       33.63     20.41 o 
  -2   4  11       33.96       29.41     13.99 o 
  -1   4  11        4.54       12.33     15.67 o 
   0   4  11       40.46       56.69     18.58 o 
   1   4  11       75.24       79.92     25.75 o 
  -5   5  11        6.26      -11.73     22.48 o 
  -4   5  11        3.12       -2.86     20.24 o 
  -3   5  11        4.80       34.67     23.65 o 
  -2   5  11        6.71        6.87     10.67 o 
  -1   5  11        1.54       29.76     17.91 o 
   0   5  11        4.31       10.20     14.37 o 
   1   5  11       36.13       16.90     29.67 o 
  -5   6  11        1.92       27.50     30.34 o 
  -4   6  11       13.99       30.54     22.14 o 
  -3   6  11       23.64       32.38     13.46 o 
  -2   6  11       53.59       79.99     16.22 o 
  -1   6  11       85.59       77.80     29.36 o 
   0   6  11      108.01      136.02     24.60 o 
  -4   7  11        0.41       13.37     14.33 o 
  -3   7  11       28.55       30.29     13.08 o 
  -2   7  11       95.14      121.27     18.25 o 
  -1   7  11       66.02       82.71     21.10 o 
   0   7  11       88.93       96.98     52.22 o 
  -4   8  11        7.75       18.72     14.63 o 
  -3   8  11       20.72       16.27     13.47 o 
  -2   8  11       92.92       72.16     15.81 o 
  -1   8  11       56.36       66.87     19.31 o 
  -5   0  12       26.89      104.15     41.16 o 
  -4   0  12        7.92       -9.94     28.80 o 
  -3   0  12       14.96       57.52     30.82 o 
  -2   0  12       10.58       27.21     25.67 o 
  -1   0  12       43.98       73.92     28.01 o 
   0   0  12        0.36       16.32     24.56 o 
  -5   1  12       13.85      -23.65     21.13 o 
  -4   1  12        3.61       12.03     21.25 o 
  -3   1  12       53.34       67.74     23.50 o 
  -2   1  12      111.42      163.61     36.93 o 
  -1   1  12       94.70      102.27     23.12 o 
   0   1  12       52.69       40.52     55.50 o 
  -5   2  12        7.90       37.82     24.57 o 
  -4   2  12       29.05       18.12     22.15 o 
  -3   2  12        4.59       -0.11     19.19 o 
  -2   2  12       10.25        8.45     17.27 o 
  -1   2  12        1.27        0.52     15.10 o 
   0   2  12       17.50        2.30     16.34 o 
  -4   3  12        0.10      -15.36     19.57 o 
  -3   3  12       60.41       85.64     24.12 o 
  -2   3  12       64.39      103.48     24.53 o 
  -1   3  12       13.14        9.97     18.48 o 
  -4   4  12        3.37       -1.15     21.62 o 
  -3   4  12       29.60       34.77     20.40 o 
  -2   4  12       12.20       20.07     16.77 o 
  -1   4  12       43.08       45.41     35.24 o 
  -4   5  12      103.22      156.46     30.33 o 
  -3   5  12      122.28      123.49     19.58 o 
  -2   5  12      202.42      295.13     34.82 o 
  -1   5  12      150.95      190.88     45.40 o 
                                                 
